# Supplementary material for: Analysis of the miR-34 family functions in breast cancer reveals annotation error of miR-34b
Source: Sci Rep. 2017 Aug 28;7:9655. doi: 10.1038/s41598-017-10189-1 (PMC5573726; doi:10.1038/s41598-017-10189-1)
Supplement: Supplementary file 1 — Supplementary data S1 [file 41598_2017_10189_MOESM1_ESM.xlsx]

## Sheet: miR-34b_down reg. genes
Rank	Probe_ID	ILMN_Gene	Fold change	q-value
1	ILMN_2384591	HN1	-2.61499	0
2	ILMN_1689001	CDK4	-2.51897	0
3	ILMN_1795865	FGFRL1	-2.4091	0
4	ILMN_1787815	TRIB3	-2.38392	0
5	ILMN_1704537	PHGDH	-2.43604	0
6	ILMN_1687583	CAV1	-2.39809	0
7	ILMN_2346573	PSME3	-2.22637	0
8	ILMN_2355971	HSD17B10	-2.20296	0
9	ILMN_1672443	QDPR	-2.14213	0
10	ILMN_1800975	PSME3	-2.14645	0
11	ILMN_1691926	HADH2	-2.14698	0
12	ILMN_1758941	REEP5	-2.08729	0
13	ILMN_1726245	TGFBR2	-2.02552	0
14	ILMN_1796417	ASNS	-2.14109	0
15	ILMN_2374778	DUT	-1.94532	0
16	ILMN_2384241	TGFBR2	-1.95627	0
17	ILMN_2149226	CAV1	-2.00112	0
18	ILMN_2077623	RRAS2	-1.92299	0
19	ILMN_1667519	RRAS2	-1.905	0
20	ILMN_1732688	DUT	-1.90221	0
21	ILMN_1723971	SLC29A1	-1.89838	0
22	ILMN_2365465	XBP1	-1.9234	0
23	ILMN_1711766	SKP1A	-1.90025	0
24	ILMN_1779711	DTL	-1.90715	0
25	ILMN_1784709	GNPDA1	-1.8747	0
26	ILMN_1700518	HMGN4	-1.87097	6.06061e-05
27	ILMN_2338963	SLC29A1	-1.86196	6.06061e-05
28	ILMN_2105966	SLC35A4	-1.86113	6.06061e-05
29	ILMN_1683664	LOC650369	-1.82851	6.06061e-05
30	ILMN_1752394	CCNB1IP1	-1.84166	6.06061e-05
31	ILMN_1806818	MCM3	-1.83127	6.06061e-05
32	ILMN_3290380	LOC387703	-1.82386	6.06061e-05
33	ILMN_3272603	FAM60A	-1.82001	6.06061e-05
34	ILMN_1653618	ZZZ3	-1.78258	9.09091e-05
35	ILMN_1732452	MAPKAPK3	-1.79162	9.09091e-05
36	ILMN_1751803	LSM10	-1.76026	9.09091e-05
37	ILMN_2344850	VPS26A	-1.76792	9.09091e-05
38	ILMN_1777139	MAK16	-1.77961	9.09091e-05
39	ILMN_1809433	XBP1	-1.76697	9.09091e-05
40	ILMN_1779279	C14ORF32	-1.76732	9.09091e-05
41	ILMN_1793203	SMCR7L	-1.75633	9.09091e-05
42	ILMN_2166506	XRCC6	-1.74557	9.09091e-05
43	ILMN_1724250	GRN	-1.81394	9.09091e-05
44	ILMN_1791328	STK39	-1.75183	9.09091e-05
45	ILMN_1786125	CCNA2	-1.74329	0.000133333
46	ILMN_1658472	APH1A	-1.73259	0.000173913
47	ILMN_1716766	CEBPG	-1.73041	0.0002
48	ILMN_1735360	SDAD1	-1.73612	0.0002
49	ILMN_1704056	RPPH1	-1.73092	0.0002
50	ILMN_3280847	LOC651697	-1.72399	0.0002
51	ILMN_1815051	API5	-1.71398	0.000230769
52	ILMN_1781374	TUFT1	-1.71028	0.000230769
53	ILMN_1801928	YWHAZ	-1.70901	0.000280702
54	ILMN_2137536	ZZZ3	-1.70374	0.000280702
55	ILMN_1730731	ERLIN1	-1.70009	0.000280702
56	ILMN_2062112	ZC3H15	-1.69365	0.000280702
57	ILMN_1668012	SLC25A13	-1.69947	0.000280702
58	ILMN_1653404	NKIRAS2	-1.69649	0.000310345
59	ILMN_3201453	LOC644363	-1.67776	0.000338462
60	ILMN_1655622	PRKRIR	-1.68343	0.000338462
61	ILMN_3188984	C20ORF199	-1.69727	0.000338462
62	ILMN_1727458	HDAC1	-1.68845	0.000338462
63	ILMN_1668108	CXORF61	-1.68759	0.000338462
64	ILMN_1747016	CEP55	-1.69523	0.000338462
65	ILMN_1756501	ST6GAL1	-1.66778	0.000338462
66	ILMN_1802519	VPS36	-1.66205	0.0004
67	ILMN_1715635	ATP6V0E1	-1.66668	0.0004
68	ILMN_2348367	FGFRL1	-1.67345	0.0004
69	ILMN_3248882	KIAA0114	-1.66906	0.0004
70	ILMN_1661599	DDIT4	-1.68025	0.0004
71	ILMN_1658883	ARAF	-1.6658	0.000478873
72	ILMN_2400500	LASS2	-1.6615	0.0005
73	ILMN_1714527	VAMP3	-1.67581	0.000520548
74	ILMN_1684158	GPT2	-1.68579	0.000613333
75	ILMN_1692938	PSAT1	-1.69314	0.000613333
76	ILMN_1743097	XRCC6	-1.63845	0.000736842
77	ILMN_1777740	C8ORF55	-1.63331	0.000779221
78	ILMN_3305273	LOC729779	-1.71746	0.000839506
79	ILMN_1668345	OAF	-1.62122	0.000839506
80	ILMN_1692267	B4GALT3	-1.62462	0.000839506
81	ILMN_3308961	MIR1974	-1.59275	0.000839506
82	ILMN_2184373	IL8	-1.62327	0.000891566
83	ILMN_1799198	OTUB2	-1.60601	0.000891566
84	ILMN_1811933	SHMT1	-1.61432	0.000952381
85	ILMN_2075927	STK40	-1.60555	0.00103448
86	ILMN_2347349	CCNB1IP1	-1.62992	0.00103448
87	ILMN_2180606	NAT13	-1.60808	0.00103448
88	ILMN_1689725	RPLP1	-1.64945	0.00106818
89	ILMN_2301624	MACF1	-1.61436	0.00107865
90	ILMN_1735461	DDX21	-1.60643	0.00115556
91	ILMN_1655229	SLC7A11	-1.58806	0.0012
92	ILMN_1811702	GRN	-1.59396	0.0012
93	ILMN_2398107	ASNS	-1.61689	0.0012
94	ILMN_1671791	PCK2	-1.66763	0.0012
95	ILMN_1712887	SLC10A3	-1.58992	0.0012
96	ILMN_1734486	C1ORF19	-1.58973	0.00122917
97	ILMN_1663866	TGFBI	-1.58825	0.00125773
98	ILMN_2358457	ATF4	-1.56477	0.00134694
99	ILMN_1662318	CCDC59	-1.57414	0.00137255
100	ILMN_1720373	SLC7A5	-1.61171	0.00137255
101	ILMN_3233229	SNHG7	-1.58229	0.00137255
102	ILMN_3245659	ERI1	-1.57852	0.00137255
103	ILMN_1738632	PRKAR1A	-1.62469	0.00143396
104	ILMN_2286800	DNM1L	-1.57825	0.00143396
105	ILMN_1653133	SH3D19	-1.57235	0.00143396
106	ILMN_3237665	COX7A2L	-1.57626	0.00143396
107	ILMN_1802615	CDK6	-1.56542	0.00149533
108	ILMN_1732060	ARHGAP1	-1.582	0.0014955
109	ILMN_1690342	LTA4H	-1.55977	0.0014955
110	ILMN_2353033	FUBP3	-1.56263	0.0014955
111	ILMN_1778360	PYGB	-1.56781	0.0014955
112	ILMN_1674811	OASL	-1.55244	0.00159649
113	ILMN_1750079	PURB	-1.55686	0.00159649
114	ILMN_1755221	LMAN2L	-1.55081	0.00159649
115	ILMN_1714809	RPIA	-1.55033	0.00196639
116	ILMN_1798014	EIF2S2	-1.54771	0.00196639
117	ILMN_1788783	TRAM2	-1.55436	0.00196639
118	ILMN_1667330	LOC113386	-1.54141	0.00196639
119	ILMN_1676891	CDC2L6	-1.55494	0.00196639
120	ILMN_1665117	C6ORF89	-1.53497	0.00205
121	ILMN_1764239	PMPCA	-1.55074	0.0021157
122	ILMN_1801442	KRT81	-1.56054	0.00216393
123	ILMN_1733680	AZI2	-1.53361	0.00219512
124	ILMN_1897741	HS.137971	-1.52482	0.00224194
125	ILMN_1732810	SNX17	-1.52683	0.002256
126	ILMN_2224143	MCM3	-1.53303	0.00238095
127	ILMN_1713178	FAM116A	-1.52267	0.00245669
128	ILMN_1719985	FEM1A	-1.5287	0.00248062
129	ILMN_1782551	E2F5	-1.51458	0.00248062
130	ILMN_1691760	FAM45A	-1.50139	0.00253435
131	ILMN_2120022	ARL5B	-1.51997	0.00253435
132	ILMN_1726108	LASS2	-1.53539	0.00254135
133	ILMN_3238680	C7ORF55	-1.52559	0.00254135
134	ILMN_2160210	TACSTD1	-1.50987	0.00261194
135	ILMN_1726306	HMBS	-1.52788	0.00263235
136	ILMN_2090397	ISG20L2	-1.52015	0.00263235
137	ILMN_1757074	GNG10	-1.53306	0.00284672
138	ILMN_2387385	IGFBP1	-1.54011	0.00285507
139	ILMN_1722811	CDKN1B	-1.52986	0.00290647
140	ILMN_3283449	LOC440991	-1.516	0.00298571
141	ILMN_3251737	EEF1A1	-1.50339	0.00313475
142	ILMN_1792314	ACTR1A	-1.50693	0.00317808
143	ILMN_3294074	LOC338870	-1.50599	0.00317808
144	ILMN_3244029	ANKRD52	-1.50968	0.00317808
145	ILMN_1697597	KIAA0494	-1.50977	0.00317808
146	ILMN_1749930	TMEM48	-1.5058	0.00317808
147	ILMN_1670769	CENPQ	-1.50696	0.00322973
148	ILMN_1715175	MET	-1.48904	0.00322973
149	ILMN_1679920	LOC651894	-1.50264	0.00325333
150	ILMN_1690125	PDLIM7	-1.49882	0.00325333
151	ILMN_2181892	BEX2	-1.50203	0.00333775
152	ILMN_2072391	SNORD31	-1.4926	0.00343421
153	ILMN_1843198	HS.10862	-1.49186	0.00343791
154	ILMN_1797764	RPL22L1	-1.51195	0.00344156
155	ILMN_1747598	PPP1R11	-1.49521	0.00344516
156	ILMN_1793433	RAB10	-1.4974	0.00358974
157	ILMN_1651628	EXOC6	-1.49181	0.00361783
158	ILMN_1729987	SRC	-1.48756	0.00362025
159	ILMN_2389590	PRKAR1A	-1.47707	0.00369811
160	ILMN_1694491	CCNG1	-1.47583	0.00371429
161	ILMN_1716057	CAPN2	-1.49526	0.00371429
162	ILMN_2178226	KRT86	-1.50798	0.00383951
163	ILMN_1660691	RAB31	-1.48433	0.00395092
164	ILMN_1708105	EZH2	-1.48353	0.00395122
165	ILMN_1689004	TNFRSF12A	-1.4723	0.00395238
166	ILMN_1731194	STRAP	-1.49417	0.00395238
167	ILMN_1691053	LOC91561	-1.48426	0.00395238
168	ILMN_1672287	MYNN	-1.48867	0.00395238
169	ILMN_1752631	CGGBP1	-1.48033	0.00398824
170	ILMN_1702247	CCNDBP1	-1.48127	0.00398824
171	ILMN_3267017	LOC100129028	-1.52378	0.00403509
172	ILMN_1696360	CTSB	-1.486	0.00413953
173	ILMN_1715661	TFAM	-1.47534	0.0041954
174	ILMN_1781039	VPS26	-1.47069	0.0041954
175	ILMN_2364529	EZH2	-1.48634	0.00425143
176	ILMN_2172174	NP	-1.49328	0.00436364
177	ILMN_1724811	PARN	-1.47613	0.00445198
178	ILMN_1707695	IFIT1	-1.45116	0.00449438
179	ILMN_1667086	AP3M1	-1.4611	0.00453631
180	ILMN_1685954	HMBS	-1.47303	0.00462983
181	ILMN_1761120	TM2D3	-1.45486	0.00462983
182	ILMN_1703140	NEDD4	-1.47765	0.00467391
183	ILMN_1684289	PNPO	-1.46781	0.00467391
184	ILMN_1754553	MED19	-1.46984	0.00467391
185	ILMN_1729749	HERC5	-1.47242	0.0047027
186	ILMN_2402805	TRPC4AP	-1.47971	0.0047234
187	ILMN_3196019	FAM60A	-1.46488	0.0047234
188	ILMN_1708619	SEH1L	-1.46742	0.0047234
189	ILMN_1653529	TEX10	-1.46557	0.00488889
190	ILMN_2186061	PFKFB3	-1.46339	0.00504211
191	ILMN_1685260	DNM1L	-1.45686	0.00506806
192	ILMN_1798354	PAPOLA	-1.45766	0.00509375
193	ILMN_1662426	AP2S1	-1.45619	0.00510204
194	ILMN_2388142	CD99L2	-1.45878	0.00510204
195	ILMN_2151541	DNAJC10	-1.45304	0.00510204
196	ILMN_1771003	HAUS4	-1.46483	0.00510204
197	ILMN_1672128	ATF4	-1.46207	0.00520812
198	ILMN_2348975	NASP	-1.45737	0.00533333
199	ILMN_1763144	NEU1	-1.45116	0.00535678
200	ILMN_1739428	IFIT2	-1.48992	0.0054
201	ILMN_1728168	C20ORF45	-1.46173	0.00543415
202	ILMN_1757106	2006-03-01	1899-12-28 12:39:04	0.00543415
203	ILMN_2046470	DAAM1	-1.43612	0.00543415
204	ILMN_1657373	LEPREL1	-1.48376	0.00543415
205	ILMN_1700316	LOC440055	-1.45837	0.00543415
206	ILMN_2157240	MNS1	-1.47077	0.00543689
207	ILMN_1795839	SCCPDH	-1.44983	0.00555556
208	ILMN_1781761	ENPP4	-1.4475	0.00563636
209	ILMN_1682264	DCAF7	-1.44539	0.00563636
210	ILMN_3238785	SNHG9	-1.4481	0.00572381
211	ILMN_1718718	MKKS	-1.447	0.00575355
212	ILMN_3294222	LOC100132673	-1.47967	0.00588679
213	ILMN_1739001	TACSTD2	-1.44132	0.00595349
214	ILMN_1690325	NFYA	-1.43505	0.00595349
215	ILMN_2394250	PLEKHA1	-1.44013	0.00595349
216	ILMN_1771026	GARS	-1.43695	0.00617593
217	ILMN_1804737	RAVER2	-1.44943	0.00628571
218	ILMN_1707720	SLC1A5	-1.44313	0.00634703
219	ILMN_1690761	SURF4	-1.45236	0.00634703
220	ILMN_3251232	HMGN2	-1.44112	0.00644545
221	ILMN_1685703	ACOX2	-1.42799	0.00647748
222	ILMN_1656057	PLAU	-1.46605	0.00647748
223	ILMN_3301824	TSEN15	-1.42583	0.00649327
224	ILMN_3307841	AGR2	-1.42607	0.00657143
225	ILMN_2071937	ATP6V0E1	-1.4362	0.00660444
226	ILMN_1767662	LASS6	-1.43797	0.00680531
227	ILMN_1659523	USP39	-1.44224	0.00686344
228	ILMN_1779751	C7ORF55	-1.43437	0.0069083
229	ILMN_1662839	PLEKHA1	-1.44191	0.0069083
230	ILMN_1774685	IL24	-1.45648	0.00700429
231	ILMN_1797822	SEL1L3	-1.45569	0.00700429
232	ILMN_1859946	HS.127310	-1.43819	0.00700429
233	ILMN_1756920	ADAM15	-1.43847	0.00700429
234	ILMN_2054019	ISG15	-1.43864	0.00713675
235	ILMN_2359742	CTSB	-1.47238	0.00723404
236	ILMN_1674706	MTHFD2	-1.44321	0.00740084
237	ILMN_1666122	HEG1	-1.44503	0.00740084
238	ILMN_3237946	LOC100134134	-1.46625	0.00742017
239	ILMN_1737184	CDCA7	-1.45217	0.00751639
240	ILMN_1800425	SLC9A1	-1.49706	0.00751639
241	ILMN_1743241	ARL4A	-1.40769	0.00751639
242	ILMN_1869087	HS.40289	-1.41479	0.00751639
243	ILMN_3207122	LOC644563	-1.43212	0.00751639
244	ILMN_1750234	PRSS2	-1.46232	0.00751639
245	ILMN_1768393	SNRPD1	-1.42832	0.00751837
246	ILMN_2338997	PTP4A2	-1.41608	0.00757085
247	ILMN_1712487	LGTN	-1.41621	0.00757085
248	ILMN_1657128	PTPRU	-1.44376	0.0076371
249	ILMN_1741176	CHMP2B	-1.42663	0.00765462
250	ILMN_1813975	ADI1	-1.40955	0.007816
251	ILMN_1772798	ARPP19	-1.42074	0.0079127
252	ILMN_1800935	ARV1	-1.4272	0.0079127
253	ILMN_2363658	PXDN	-1.42886	0.00793676
254	ILMN_1659913	ISG20	-1.39726	0.00797638
255	ILMN_1744963	ERO1L	-1.42206	0.00817255
256	ILMN_1651278	SNIP1	-1.41916	0.00839063
257	ILMN_1788107	IL11	-1.44204	0.00845136
258	ILMN_2053679	ACADM	-1.42143	0.00861832
259	ILMN_1785170	ARMCX2	-1.4092	0.00861832
260	ILMN_2313851	OSBPL9	-1.4296	0.00861832
261	ILMN_1664861	ID1	-1.40406	0.00861832
262	ILMN_1726460	RPL14	-1.41566	0.00861832
263	ILMN_1672191	ATP5F1	-1.41583	0.00871483
264	ILMN_1696585	FERMT1	-1.42095	0.00875
265	ILMN_1759495	XPO5	-1.43079	0.00876226
266	ILMN_1720124	RCC2	-1.4283	0.00881648
267	ILMN_2189605	FAM122B	-1.44387	0.00881648
268	ILMN_1720282	NQO1	-1.42363	0.00894424
269	ILMN_1777565	TAP2	-1.41607	0.00894424
270	ILMN_1676159	MST4	-1.40301	0.00903704
271	ILMN_1797964	ARL6IP6	-1.40431	0.00904797
272	ILMN_1759628	ATP1B3	-1.39626	0.00906618
273	ILMN_1755023	RAD50	-1.40706	0.00910623
274	ILMN_2413527	VCL	-1.42579	0.00913869
275	ILMN_1679041	SLC3A2	-1.43745	0.00915217
276	ILMN_2195236	PGRMC2	-1.41382	0.00915217
277	ILMN_1657423	SPG21	-1.41862	0.00920578
278	ILMN_1677829	SLC9A6	-1.41463	0.00923022
279	ILMN_2400219	SRI	-1.40763	0.00941844
280	ILMN_2384544	ADAM15	-1.41567	0.00941844
281	ILMN_2059505	ARPP19	-1.40563	0.00941844
282	ILMN_2383484	C19ORF48	-1.44113	0.00941844
283	ILMN_1756550	NUP62CL	-1.40253	0.0100283
284	ILMN_3251662	HINT3	-1.41054	0.0101972
285	ILMN_1720926	PSMD5	-1.39285	0.0105123
286	ILMN_2410975	ATG9A	-1.40997	0.0107456
287	ILMN_3238960	LOC100134294	-1.45749	0.0107456
288	ILMN_1710326	CLDND1	-1.40251	0.0108889
289	ILMN_1797698	RBM12	-1.41642	0.0108927
290	ILMN_1666733	IL8	-1.43536	0.0110966
291	ILMN_1654639	HERC6	-1.433	0.0112302
292	ILMN_1810797	WASF3	-1.3868	0.0114676
293	ILMN_1683888	SRP72	-1.39857	0.0114676
294	ILMN_1783304	ATP1B3	-1.39092	0.0114898
295	ILMN_3310113	MIR586	-1.39542	0.0114983
296	ILMN_1727740	SYNCRIP	-1.40013	0.0115219
297	ILMN_1764850	HPCAL1	-1.40699	0.0115219
298	ILMN_1769388	GJB2	-1.44144	0.0115235
299	ILMN_1788062	SH3GL1	-1.39339	0.0115987
300	ILMN_1674411	CKAP2	-1.41733	0.0117933
301	ILMN_1764043	TTL	-1.40371	0.0118538
302	ILMN_1757914	C19ORF56	-1.39201	0.0121391
303	ILMN_1787251	DAAM1	-1.38146	0.0123696
304	ILMN_2402806	TRPC4AP	-1.4337	0.0128421
305	ILMN_2181241	LOC649946	-1.37805	0.0129968
306	ILMN_1721138	GRPEL2	-1.38482	0.0129968
307	ILMN_1801443	TSKU	-1.39059	0.0129968
308	ILMN_3229770	SKP1	-1.38914	0.0129968
309	ILMN_3176090	LOC100130919	-1.38488	0.0129968
310	ILMN_1796013	PYCR1	-1.38639	0.0129968
311	ILMN_1680624	CREG1	-1.38537	0.0129968
312	ILMN_1781231	SLC25A38	-1.38037	0.0130828
313	ILMN_1659364	RFC5	-1.39971	0.0130828
314	ILMN_1728676	KIAA0196	-1.40953	0.0130828
315	ILMN_3292320	LOC642513	-1.3832	0.0130921
316	ILMN_1656196	E2F6	-1.38133	0.013306
317	ILMN_1724826	DNM1L	-1.37489	0.013306
318	ILMN_1689712	LOC440927	-1.39263	0.0133774
319	ILMN_1749297	ACTL6A	-1.39724	0.0134923
320	ILMN_1760062	IFI44	-1.38496	0.0134923
321	ILMN_1795344	GOLPH4	-1.39158	0.0134923
322	ILMN_1730773	SNORA70	-1.39993	0.0134923
323	ILMN_2135798	NR2C2AP	-1.40741	0.0134923
324	ILMN_2396875	IGFBP3	-1.41421	0.0136358
325	ILMN_2157951	STX6	-1.36872	0.013681
326	ILMN_1691946	FAM173B	-1.37193	0.013681
327	ILMN_3236713	SNHG1	-1.38983	0.0137003
328	ILMN_1747744	LHFPL2	-1.37144	0.0138237
329	ILMN_1657682	GFM1	-1.37593	0.0138237
330	ILMN_1777915	STX6	-1.38243	0.0138373
331	ILMN_3244526	TCTN3	-1.36952	0.0138373
332	ILMN_2369104	TRAPPC6B	-1.37058	0.0138373
333	ILMN_1796074	C18ORF56	-1.37602	0.0140961
334	ILMN_1778104	ACADM	-1.36996	0.0141075
335	ILMN_1708006	MICB	-1.38402	0.0141075
336	ILMN_1702384	ZNF706	-1.37434	0.0141607
337	ILMN_2186216	GOLPH4	-1.38331	0.0141899
338	ILMN_1696187	PYGL	-1.39645	0.0142012
339	ILMN_1692760	DPAGT1	-1.3763	0.0142124
340	ILMN_3293367	LOC391370	-1.39222	0.0142346
341	ILMN_1660426	CPSF4	-1.38137	0.0142346
342	ILMN_1738704	TRIM26	-1.38945	0.0143099
343	ILMN_1676893	ADCY3	-1.3855	0.0143907
344	ILMN_1812489	CCDC21	-1.37639	0.0147849
345	ILMN_1691432	PRDM4	-1.37435	0.0150319
346	ILMN_3249032	EPCAM	-1.3734	0.0150983
347	ILMN_2352097	GPR56	-1.38855	0.0151354
348	ILMN_2345319	PREPL	-1.37831	0.0154483
349	ILMN_1779674	PTPRG	-1.37527	0.0155014
350	ILMN_2379560	CDC14B	-1.37179	0.0157086
351	ILMN_1703692	LOC647000	-1.36968	0.0158746
352	ILMN_1702237	FKBP1A	-1.37521	0.015915
353	ILMN_1770548	CLASP2	-1.38189	0.015915
354	ILMN_1795181	DDX60	-1.34532	0.016
355	ILMN_1872457	HS.547277	-1.37998	0.0161124
356	ILMN_1705907	NUP153	-1.37256	0.0161124
357	ILMN_1751500	ADAM15	-1.39569	0.0161345
358	ILMN_3247223	TPBG	-1.3586	0.0161448
359	ILMN_2174394	MMS19L	-1.3792	0.0161448
360	ILMN_1669210	SNORD16	-1.36024	0.0166278
361	ILMN_2401641	ALDH3A2	-1.37364	0.0166593
362	ILMN_2405521	MTHFD2	-1.36993	0.0171878
363	ILMN_1766528	SLC25A36	-1.35648	0.0171923
364	ILMN_1652505	APEX2	-1.37162	0.0171923
365	ILMN_2248589	DHX40	-1.36379	0.0175123
366	ILMN_1662932	LCP1	-1.38181	0.0175368
367	ILMN_1756898	COQ9	-1.36435	0.0175368
368	ILMN_1730575	GCLC	-1.38345	0.017561
369	ILMN_3233442	LOC387825	-1.37823	0.017561
370	ILMN_1795429	VCL	-1.38022	0.017773
371	ILMN_3304898	LOC92755	-1.39936	0.0181344
372	ILMN_1739325	LOC284023	-1.35608	0.0181344
373	ILMN_2275248	ECE2	-1.3547	0.0183592
374	ILMN_1788607	RPL23A	-1.35674	0.0185294
375	ILMN_1669286	YWHAZ	-1.37108	0.0185653
376	ILMN_2062754	SRA1	-1.35843	0.0186117
377	ILMN_2404063	APP	-1.44788	0.0186984
378	ILMN_2310253	TARBP2	-1.35542	0.0186984
379	ILMN_1755364	RALA	-1.35412	0.0193281
380	ILMN_1754272	GINS3	-1.3775	0.0193281
381	ILMN_1810176	MAP3K7	-1.37144	0.0193281
382	ILMN_3239181	ITPRIP	-1.34579	0.0194607
383	ILMN_3245773	PION	-1.35886	0.0194844
384	ILMN_1677877	UBE2L3	-1.35465	0.0194844
385	ILMN_2119555	TMTC3	-1.37069	0.0195273
386	ILMN_1722390	CHRAC1	-1.35259	0.0201192
387	ILMN_2070300	LSM2	-1.36968	0.021323
388	ILMN_2334587	HNRNPC	-1.37825	0.0213299
389	ILMN_3227023	SNHG7	-1.36238	0.0213985
390	ILMN_1690464	TMEM20	-1.35056	0.0214205
391	ILMN_1701655	SLC24A6	-1.37349	0.021422
392	ILMN_2392189	CTDSPL	-1.34664	0.0216244
393	ILMN_1751097	CREB3L2	-1.38205	0.0216244
394	ILMN_1794825	ALDH3A2	-1.35227	0.0216244
395	ILMN_1726456	SLC3A2	-1.35579	0.0220962
396	ILMN_3235148	FLJ43681	-1.35523	0.0222065
397	ILMN_2404065	APP	-1.41967	0.0222065
398	ILMN_1746856	RAB21	-1.34449	0.0222412
399	ILMN_1783226	SSR2	-1.34946	0.0222807
400	ILMN_1654322	ATP1B3	-1.35675	0.02234
401	ILMN_1751984	PRKAG1	-1.34754	0.0223424
402	ILMN_1773964	H1FX	-1.35411	0.0223424
403	ILMN_2154052	FVT1	-1.34708	0.0223424
404	ILMN_1654939	TMED2	-1.38662	0.0229257
405	ILMN_1733956	IARS	-1.35653	0.0232247
406	ILMN_1687941	RNF4	-1.35653	0.023936
407	ILMN_1794875	AGPAT9	-1.36267	0.0241425
408	ILMN_1768394	ARPC5	-1.34051	0.0241618
409	ILMN_2362122	AP3M1	-1.35764	0.0242347
410	ILMN_2161508	PHTF2	-1.34037	0.0243561
411	ILMN_1793743	DIRC2	-1.33692	0.0244175
412	ILMN_1745075	RPLP0	-1.35202	0.0244175
413	ILMN_2352563	CLDND1	-1.35396	0.025138
414	ILMN_1751143	C7ORF23	-1.35289	0.0257729
415	ILMN_2395728	HNRPUL1	-1.33849	0.025947
416	ILMN_1759003	SNX12	-1.3445	0.026274
417	ILMN_1719224	C17ORF45	-1.32575	0.0263837
418	ILMN_1725862	USP3	-1.32438	0.0265598
419	ILMN_1703946	ADORA2B	-1.35964	0.0268524
420	ILMN_1711383	STK4	-1.33052	0.0268524
421	ILMN_3235379	LOC100134265	-1.33996	0.0270546
422	ILMN_1729767	TARBP2	-1.3372	0.0272877
423	ILMN_1799744	GALC	-1.32615	0.0272877
424	ILMN_1665583	TUBB	-1.36354	0.0272877
425	ILMN_3208881	LOC647597	-1.32963	0.0278169
426	ILMN_1687074	CDC14B	-1.32961	0.0278169
427	ILMN_1653612	KCTD9	-1.33832	0.028192
428	ILMN_1752837	ARL8B	-1.32802	0.028215
429	ILMN_1915076	HS.355933	-1.33132	0.0282331
430	ILMN_1738099	C2ORF34	-1.33226	0.0282917
431	ILMN_1784300	TUBA4A	-1.36151	0.0282917
432	ILMN_1679837	SGPP1	-1.33069	0.0282917
433	ILMN_3224758	LOC92755	-1.34304	0.0283418
434	ILMN_1705032	SEH1L	-1.33427	0.0284027
435	ILMN_1805410	C15ORF48	-1.31815	0.0284027
436	ILMN_1815023	PIM1	-1.31928	0.0284027
437	ILMN_1776352	MUTED	-1.3291	0.0284027
438	ILMN_2398388	APH1A	-1.33152	0.0285251
439	ILMN_1710962	TMEM97	-1.36936	0.0291864
440	ILMN_1759184	C19ORF48	-1.34681	0.0291864
441	ILMN_1767809	DNAJC25-GNG10	-1.34086	0.0293787
442	ILMN_1729033	RPL9	-1.33903	0.0305113
443	ILMN_1663954	TH1L	-1.32224	0.0305553
444	ILMN_1746888	PCOLCE2	-1.3276	0.0306532
445	ILMN_1695290	FERMT2	-1.34004	0.0307146
446	ILMN_1739008	ATG9A	-1.31414	0.0307713
447	ILMN_1664434	TCF3	-1.33786	0.0307723
448	ILMN_1767253	RRP12	-1.35489	0.0307723
449	ILMN_2410929	PAPSS2	-1.33534	0.0311111
450	ILMN_3211857	LOC648822	-1.34115	0.0311111
451	ILMN_1768816	TMPO	-1.35206	0.0315388
452	ILMN_1747183	GXYLT1	-1.31789	0.0318142
453	ILMN_3235597	LOC147727	-1.31357	0.031872
454	ILMN_1661673	SNHG4	-1.33445	0.0321322
455	ILMN_1786972	SARS	-1.31089	0.0327385
456	ILMN_1751726	LOC649049	-1.34366	0.0332588
457	ILMN_1787762	HEATR1	-1.34592	0.0332648
458	ILMN_3240594	RNU4ATAC	-1.31233	0.0341037
459	ILMN_2384122	GPR56	-1.35196	0.0341037
460	ILMN_2196347	CDKN1B	-1.31864	0.0341037
461	ILMN_1713756	GLUD1	-1.31267	0.0341037
462	ILMN_1693004	C20ORF117	-1.35996	0.0341037
463	ILMN_1715702	LOC653171	-1.33501	0.0341037
464	ILMN_1755589	DIP2B	-1.30423	0.0342366
465	ILMN_1716480	ACD	-1.32432	0.0342366
466	ILMN_3225244	TSEN15	-1.30646	0.0342612
467	ILMN_1700681	CD99L2	-1.33117	0.0342612
468	ILMN_1727271	WARS	-1.32787	0.0345256
469	ILMN_1815169	MCM5	-1.32394	0.035113
470	ILMN_2337655	WARS	-1.34084	0.03538
471	ILMN_1681780	MKX	-1.3476	0.03538
472	ILMN_2402798	AP2M1	-1.32849	0.0354884
473	ILMN_1765701	LOC399942	-1.33701	0.0354884
474	ILMN_2305112	CTH	-1.33506	0.0362363
475	ILMN_1731714	CREB5	-1.32146	0.0364337
476	ILMN_3229570	LOC729500	-1.32317	0.036542
477	ILMN_3248890	SNORA24	-1.33798	0.0365535
478	ILMN_3308663	MIR1228	-1.32228	0.0366987
479	ILMN_1810725	FAM129A	-1.34224	0.0376075
480	ILMN_1733799	FAM195B	-1.33256	0.0378542
481	ILMN_1670037	POLR2L	-1.31294	0.037896
482	ILMN_1751072	SRPRB	-1.32813	0.0380788
483	ILMN_1659895	MSN	-1.33441	0.0382153
484	ILMN_1796397	CISD2	-1.30172	0.0382992
485	ILMN_1717180	MTMR6	-1.34452	0.0382992
486	ILMN_3251672	DSG2	-1.32701	0.0382992
487	ILMN_1699598	AP2M1	-1.3287	0.0382992
488	ILMN_1700380	ATP6V0A2	-1.32743	0.0382992
489	ILMN_1713964	BTBD3	-1.31378	0.0389366
490	ILMN_1676946	AP3M2	-1.31272	0.0389491
491	ILMN_2375879	VEGFA	-1.33732	0.0389491
492	ILMN_1728049	S100A16	-1.29175	0.0397236
493	ILMN_1769911	SLC38A1	-1.3066	0.039789
494	ILMN_2055760	KIAA1715	-1.30058	0.0400891
495	ILMN_1751773	POLD3	-1.33074	0.0402909
496	ILMN_3270641	HNRNPH3	-1.30457	0.0403622
497	ILMN_1714349	GLCE	-1.30391	0.0403622
498	ILMN_3238782	LOC728244	-1.30806	0.0403655
499	ILMN_1669550	MAD2L2	-1.32079	0.040404
500	ILMN_1651799	SLC38A2	-1.3077	0.040404
501	ILMN_1805192	ITPRIP	-1.31764	0.041505
502	ILMN_2213136	LEF1	-1.31882	0.0419044
503	ILMN_3204117	LOC728115	-1.30332	0.0419881
504	ILMN_1789809	LOC644511	-1.30996	0.0419881
505	ILMN_2098325	C8ORF33	-1.32028	0.0422139
506	ILMN_1718285	HOXC8	-1.29656	0.0424071
507	ILMN_1706246	CCT5	-1.31994	0.0427298
508	ILMN_1733094	STEAP1	-1.28819	0.0427835
509	ILMN_1801313	SIAH2	-1.30828	0.0429255
510	ILMN_1768077	C10ORF61	-1.29226	0.0429255
511	ILMN_1826531	HS.213541	-1.28846	0.043362
512	ILMN_1764873	ELAVL1	-1.30784	0.043457
513	ILMN_1815345	EIF3J	-1.3299	0.0435681
514	ILMN_1740466	FAM46A	-1.31339	0.0435681
515	ILMN_2334350	BTBD3	-1.30398	0.0435853
516	ILMN_1810838	MTDH	-1.28395	0.0435853
517	ILMN_1779828	EDEM1	-1.31681	0.0444913
518	ILMN_2363489	BRE	-1.29679	0.0446834
519	ILMN_1729748	PEF1	-1.30372	0.0449056
520	ILMN_2180352	DIP2B	-1.29155	0.0456941
521	ILMN_3286813	LOC391019	-1.32205	0.0456941
522	ILMN_2127477	G6PC3	-1.31262	0.0456941
523	ILMN_1746085	IGFBP3	-1.31932	0.0456941
524	ILMN_2366490	ZNF706	-1.30762	0.0458969
525	ILMN_1766411	AP1S2	-1.29752	0.0459125
526	ILMN_1723414	HACL1	-1.30048	0.0459125
527	ILMN_1727553	C5ORF54	-1.28817	0.0459962
528	ILMN_1657796	STMN1	-1.33108	0.0462528
529	ILMN_1710078	TMEM181	-1.31728	0.0462528
530	ILMN_3237562	SNORA76	-1.3156	0.0462528
531	ILMN_1758816	UGT8	-1.30279	0.0468625
532	ILMN_1655046	NUTF2	-1.33173	0.0469081
533	ILMN_1705876	NAP1L1	-1.2958	0.0469081
534	ILMN_1717490	RPL6	-1.32156	0.0469682
535	ILMN_2401057	CANX	-1.30669	0.0469682
536	ILMN_3248078	FAM27A	-1.30145	0.0471493
537	ILMN_3295419	LOC644363	-1.28905	0.0474126
538	ILMN_3251467	LRRC58	-1.31399	0.0474126
539	ILMN_2141790	HYOU1	-1.29493	0.0474259
540	ILMN_1729161	NOTCH1	-1.3304	0.0474259
541	ILMN_1704672	OBFC2B	-1.29928	0.0475268
542	ILMN_2041046	CKS1B	-1.30437	0.0475424
543	ILMN_2096604	NIP30	-1.28998	0.0476243
544	ILMN_1656413	ZMPSTE24	-1.29414	0.0482569
545	ILMN_1743397	PIGW	-1.32274	0.0482569
546	ILMN_1727073	MEA1	-1.28331	0.0483846
547	ILMN_3242038	GPX8	-1.28322	0.0487422
548	ILMN_1758743	LOC650020	-1.28973	0.0487591
549	ILMN_1679881	WRN	-1.28749	0.049122
550	ILMN_1702933	ADM2	-1.28315	0.0494011
551	ILMN_3224987	MGC10981	-1.30752	0.0494011
552	ILMN_1666615	PREPL	-1.29242	0.0494674
553	ILMN_1662049	AGPAT5	-1.28582	0.0497613

## Sheet: miR-34b_up reg. genes
Rank	Probe_ID	ILMN_Gene	Fold change	q-value
45766	ILMN_1738742	PLAT	2.14367	0
47299	ILMN_1669404	KISS1	1.92561	0
47305	ILMN_1701877	AXL	1.80953	0
47314	ILMN_1703335	LACTB	1.76103	0
47315	ILMN_1892403	SNORD13	2.04788	0
47316	ILMN_1676600	SEC24C	1.87888	0
47317	ILMN_1789991	2004-03-01	1900-01-01 19:44:12	0
47318	ILMN_1738075	CMIP	1.95086	0
47319	ILMN_1678919	YOD1	1.932	0
47320	ILMN_1727479	TPRG1L	2.17325	0
47321	ILMN_1712298	ANKRD46	2.3326	0
47322	ILMN_1758164	STC1	2.49779	0
46613	ILMN_1796423	CLIC3	1.80654	0.000105263
47295	ILMN_1745471	IRF9	1.73526	0.000105263
47303	ILMN_1695719	EIF2C2	1.69077	0.000105263
47304	ILMN_1787509	PRIC285	1.72651	0.000105263
47310	ILMN_1776181	BIRC3	1.70109	0.000105263
47312	ILMN_1707727	ANGPTL4	1.74588	0.000105263
47313	ILMN_1751034	ITPRIPL2	1.6848	0.000105263
47290	ILMN_1728662	ALDH3B1	1.70475	0.000181818
47309	ILMN_1662640	C20ORF127	1.69359	0.000181818
47311	ILMN_2379080	NFATC2IP	1.6732	0.000181818
46420	ILMN_1743078	LOC643031	1.68491	0.00025
47296	ILMN_1775708	SLC2A3	1.66175	0.00025
47301	ILMN_1777096	TDG	1.60665	0.00032
47292	ILMN_2364521	AXL	1.58531	0.000384615
47286	ILMN_1730794	SERTAD4	1.59082	0.000428571
47298	ILMN_1748844	CNKSR3	1.57766	0.000428571
47233	ILMN_1721876	TIMP2	1.65055	0.000484848
47272	ILMN_2173611	MT1E	1.61023	0.000484848
47306	ILMN_1788416	FAM108C1	1.58204	0.000484848
47307	ILMN_1660871	NEK6	1.61118	0.000484848
47308	ILMN_1731418	SP110	1.61277	0.000484848
44589	ILMN_1657111	C14ORF78	1.67617	0.000628571
47277	ILMN_3203444	LOC100132535	1.64684	0.000628571
47302	ILMN_1715748	FLNC	1.57875	0.000666667
47271	ILMN_1664912	IL11RA	1.58461	0.00121053
47294	ILMN_1709307	GPSM1	1.59651	0.00121053
47267	ILMN_1724700	RIOK3	1.59039	0.00145
47283	ILMN_1782331	TDG	1.54269	0.00145
47248	ILMN_2367428	FAM96A	1.52742	0.00161905
47256	ILMN_1738578	FILIP1L	1.5954	0.00161905
47297	ILMN_1797342	FNBP1	1.52913	0.00186047
26615	ILMN_1706505	COL5A1	1.58075	0.00186364
47273	ILMN_3244521	LOC283267	1.55176	0.00195652
47300	ILMN_2117223	ROD1	1.53454	0.00195652
47215	ILMN_2050911	SLC22A4	1.56425	0.002
29457	ILMN_3243156	AHNAK2	1.5689	0.00236735
47288	ILMN_1705814	KRT80	1.52721	0.00236735
47214	ILMN_2228044	TBC1D23	1.49944	0.00244444
47261	ILMN_1740426	RASD1	1.51145	0.00244444
47269	ILMN_1756541	MXD4	1.56038	0.00244444
47276	ILMN_1810100	PBX3	1.53566	0.00244444
47281	ILMN_1723625	MAP4K2	1.48667	0.00244444
47291	ILMN_1668507	DDAH1	1.52987	0.00253571
47293	ILMN_2358540	RBMS1	1.51252	0.00253571
47289	ILMN_1682930	SIPA1	1.4972	0.00270175
47268	ILMN_2415144	SP110	1.52503	0.00286207
47163	ILMN_2353161	MSLN	1.58311	0.00288136
47264	ILMN_1758034	ETFDH	1.4845	0.00303333
47285	ILMN_1666444	RBMS1	1.48992	0.0032459
47231	ILMN_1775170	MT1X	1.50449	0.00326984
47287	ILMN_2222880	SLC25A42	1.48316	0.00326984
47209	ILMN_1752639	SLC25A24	1.50065	0.0035625
47134	ILMN_1749821	MED28	1.44811	0.0036
47259	ILMN_1703433	PLSCR3	1.49131	0.00361194
47282	ILMN_1659544	STX3	1.48509	0.00361194
47234	ILMN_1716687	TPM1	1.54124	0.00361765
47252	ILMN_1751079	TAP1	1.49978	0.00365217
47254	ILMN_1799028	TSPAN5	1.52549	0.00388571
47203	ILMN_2336595	ACSS2	1.48133	0.00438356
47266	ILMN_3240721	LOC645233	1.44868	0.00438356
47279	ILMN_1768197	ROD1	1.47932	0.00438356
47284	ILMN_1654629	TMEM175	1.45828	0.00440541
47253	ILMN_1692219	RAB11FIP1	1.49576	0.00445333
47061	ILMN_1708934	ADM	1.43083	0.0045974
47196	ILMN_1761981	FAM96A	1.43209	0.0045974
47280	ILMN_2094360	NR2F2	1.48128	0.00469231
47258	ILMN_1798081	PTPRF	1.47048	0.0053
47275	ILMN_1657475	GALT	1.46755	0.0053
47265	ILMN_1664016	ARHGEF18	1.44277	0.00545679
47278	ILMN_1765132	LACTB	1.46805	0.00587805
46873	ILMN_1759766	CTXN1	1.51663	0.00611905
47244	ILMN_1656826	SH3RF1	1.436	0.00611905
47250	ILMN_2401978	STAT3	1.44048	0.00644706
47236	ILMN_1815668	GTF2IP1	1.47127	0.00651163
46972	ILMN_1651496	HIST1H2BD	1.53977	0.00659091
47126	ILMN_2404135	RIOK3	1.49589	0.00659091
37159	ILMN_1774077	GBP2	1.60146	0.00660674
47263	ILMN_2133675	SGSH	1.44854	0.00697778
47197	ILMN_1714197	ACSS2	1.47986	0.007
47270	ILMN_2038775	TUBB2A	1.42878	0.007
47274	ILMN_2062381	LCOR	1.44178	0.00709677
46761	ILMN_2208158	GTF2IP1	1.50451	0.00723404
47199	ILMN_1791593	DENND5B	1.50157	0.00726316
46934	ILMN_3305938	SGK1	1.50504	0.00748454
47238	ILMN_1755075	IDI1	1.45236	0.00748454
47109	ILMN_1906187	HS.576106	1.46689	0.00871429
46927	ILMN_2136089	MTE	1.45314	0.00878788
47260	ILMN_1788095	SPRYD3	1.41946	0.00892
47211	ILMN_1779015	ZNF467	1.43469	0.00909804
47262	ILMN_1735499	DCBLD2	1.4167	0.00909804
47224	ILMN_2125374	CMAS	1.39929	0.00920388
47257	ILMN_3245471	SCARNA20	1.42888	0.00925
47136	ILMN_2405684	BIRC3	1.45622	0.00975472
47247	ILMN_1669703	TNK2	1.43322	0.00975472
47235	ILMN_1697460	REEP6	1.42796	0.0100935
47251	ILMN_1726901	KLC1	1.40463	0.0107963
47255	ILMN_1749011	NECAP2	1.41319	0.0117431
47133	ILMN_1702487	SGK	1.46169	0.0118198
47241	ILMN_1765880	C16ORF57	1.39498	0.0118198
46994	ILMN_1676361	ARHGAP22	1.45775	0.0118393
47246	ILMN_2380163	PTPRF	1.39423	0.0119469
47177	ILMN_1660067	LOC728285	1.37444	0.0121053
47230	ILMN_1774604	PNKD	1.38186	0.0122087
47223	ILMN_1802888	ZNF185	1.41016	0.0123077
47242	ILMN_1695590	ADRB2	1.38267	0.0123077
47245	ILMN_1699489	TUBB6	1.38747	0.0126949
47206	ILMN_1768719	RDH11	1.37776	0.0128033
47227	ILMN_1787843	HSDL2	1.38449	0.0128033
47229	ILMN_1682567	CCDC106	1.38429	0.0128033
47237	ILMN_2230892	IL10RB	1.4104	0.0128033
47210	ILMN_3235325	SCARNA13	1.37069	0.0132033
47193	ILMN_1760121	RRAGC	1.36441	0.013264
47194	ILMN_1786976	RAB22A	1.4032	0.013264
46665	ILMN_2107004	GPR1	1.43926	0.0134127
47202	ILMN_2230862	GYG1	1.38221	0.0134803
47249	ILMN_1789233	VPS37C	1.39434	0.0137031
47170	ILMN_1663281	ZNF702P	1.39662	0.0137364
47243	ILMN_2065690	GRAMD3	1.41126	0.0143692
47182	ILMN_1797728	HMGCS1	1.36366	0.0147786
47064	ILMN_1802799	AKIRIN1	1.4286	0.0150827
47221	ILMN_1758672	FAM107B	1.38643	0.0150827
47015	ILMN_1651832	EHD1	1.42867	0.0151642
47188	ILMN_1764788	TNFRSF1B	1.41681	0.0153577
47190	ILMN_3229033	LOC732360	1.37964	0.0153577
47228	ILMN_1764383	MCOLN1	1.37368	0.0153577
47175	ILMN_1679949	SLC25A23	1.41501	0.0155507
20242	ILMN_1755974	ALDOC	1.3181	0.0157842
46046	ILMN_1679391	MAMDC2	1.46056	0.0158333
47201	ILMN_1811301	INPP5E	1.38051	0.0158333
47204	ILMN_1654262	ZMAT3	1.39698	0.0158333
47222	ILMN_1710752	NAPRT1	1.38858	0.0158333
47240	ILMN_1678546	PEX11B	1.3791	0.0158333
46296	ILMN_1680313	STX4	1.37699	0.0159452
47205	ILMN_2055634	TIAF1	1.40006	0.0159452
46869	ILMN_1694268	HES6	1.35004	0.0159728
45913	ILMN_1660021	M6PRBP1	1.43189	0.0162267
47147	ILMN_1677385	C8ORF40	1.40688	0.0162267
47226	ILMN_1684346	TNFAIP8L1	1.37009	0.0162267
47220	ILMN_1724040	ANKRD57	1.36342	0.01675
47239	ILMN_1697024	LOC730432	1.3718	0.01675
45602	ILMN_1714567	AHNAK	1.43074	0.017039
46241	ILMN_1736742	GLT25D2	1.41165	0.017039
47146	ILMN_1658830	C10ORF26	1.35036	0.0171667
47191	ILMN_1674236	HSPB1	1.3553	0.0171667
47072	ILMN_2246510	TSC1	1.41487	0.0179494
47176	ILMN_1694588	C4BPB	1.40197	0.0179494
42599	ILMN_1708348	ADAM8	1.40494	0.0182805
47116	ILMN_2209180	P15RS	1.34156	0.0182805
47123	ILMN_1653871	NAMPT	1.38612	0.0182805
47216	ILMN_3238274	BTBD2	1.40182	0.0182805
47225	ILMN_2107991	HABP4	1.3687	0.0182805
47232	ILMN_1800787	RFTN1	1.37983	0.0182805
47212	ILMN_1802603	RFNG	1.37493	0.0184364
47142	ILMN_1694325	NFIX	1.38045	0.018988
47217	ILMN_1734153	GDI1	1.36698	0.0191138
47179	ILMN_2360710	TPM1	1.39103	0.0193333
47218	ILMN_1652762	HIC2	1.36495	0.0193846
47054	ILMN_1730906	FILIP1L	1.4007	0.0202791
47138	ILMN_1733562	TFB1M	1.34181	0.0202791
47208	ILMN_1777190	CFD	1.39222	0.0202791
47207	ILMN_1769250	ARFGAP2	1.34715	0.0207746
47124	ILMN_1763447	PLXNB2	1.37076	0.0209655
47192	ILMN_2139970	ALDH1A3	1.3471	0.0209829
47219	ILMN_1900661	HS.145049	1.35756	0.0213977
46503	ILMN_1709674	GFPT2	1.32656	0.0218418
47189	ILMN_2104877	CMPK1	1.3554	0.022618
47198	ILMN_2388975	CERK	1.37094	0.0228715
47032	ILMN_1675062	MYL9	1.40867	0.0232111
47164	ILMN_1767475	CERK	1.37916	0.0236906
46902	ILMN_1676385	PAK2	1.33849	0.0239341
46615	ILMN_1802669	PPP3CB	1.40153	0.0240432
47077	ILMN_1750876	SLC4A1AP	1.36043	0.0240432
47127	ILMN_2384237	STAP2	1.32736	0.0240432
47148	ILMN_1745282	RAGE	1.33729	0.0244516
15105	ILMN_1689431	APCDD1L	1.33488	0.0249206
47152	ILMN_1665717	EIF2S3	1.33372	0.0249206
47213	ILMN_1709124	ANO8	1.37082	0.0249206
47181	ILMN_1654385	ASB13	1.33216	0.0254211
46997	ILMN_3238435	SNORA12	1.34227	0.0256788
47094	ILMN_1712748	C14ORF129	1.33752	0.0256788
47137	ILMN_1694810	PANX2	1.34936	0.0256788
47001	ILMN_1757388	OCEL1	1.41417	0.0261959
47008	ILMN_1665095	NELF	1.32904	0.0262769
46912	ILMN_2090558	C2ORF25	1.32929	0.0269036
47187	ILMN_1711994	TCIRG1	1.35216	0.0269036
46696	ILMN_1671478	CKB	1.31511	0.0272626
47184	ILMN_1714082	CMAS	1.34273	0.02771
47200	ILMN_1699226	UBR4	1.33352	0.02771
46580	ILMN_2412281	PDLIM5	1.36884	0.0281791
47036	ILMN_1668194	LMTK3	1.31435	0.0282365
47155	ILMN_1687440	HIPK2	1.35608	0.0282365
47096	ILMN_1742461	UAP1	1.33493	0.0290244
47143	ILMN_1697864	CXORF38	1.3527	0.0290244
47046	ILMN_1718610	ARHGAP17	1.34391	0.0291942
45532	ILMN_1748124	TSC22D3	1.3856	0.0297488
46734	ILMN_1667893	TNS3	1.36134	0.0298957
47083	ILMN_1743396	ACOX3	1.34815	0.0298957
47112	ILMN_1685057	SLC22A4	1.38173	0.0298957
47159	ILMN_2128770	CDR2L	1.31937	0.0298957
47050	ILMN_1657619	DNAJB14	1.32852	0.0303084
47106	ILMN_1794470	ANKFY1	1.33723	0.0303084
47172	ILMN_2100693	MAP2K4	1.35956	0.0303084
44397	ILMN_2367753	ATP2B4	1.40653	0.0303134
46718	ILMN_1691237	CAP2	1.36486	0.0303134
47110	ILMN_1664920	C19ORF12	1.31877	0.0303134
46987	ILMN_3305871	LOC732360	1.34582	0.0304862
47186	ILMN_1838863	HS.497591	1.32636	0.0307671
36042	ILMN_1773567	LAMA5	1.32164	0.0309909
47092	ILMN_2396020	DUSP6	1.40251	0.0310226
46562	ILMN_3248966	MMADHC	1.3261	0.0315247
47171	ILMN_1664826	FBXO33	1.35811	0.0315247
47174	ILMN_1651800	GSTM4	1.32343	0.0315268
47141	ILMN_2241124	GPR110	1.37041	0.0323186
47162	ILMN_2356654	LGALS8	1.33982	0.0323186
25916	ILMN_2179083	LOXL4	1.41368	0.0323333
46450	ILMN_3229324	SGK1	1.40466	0.0323333
47073	ILMN_2151739	CAT	1.38204	0.0323581
47101	ILMN_1675992	DST	1.35338	0.0324156
47121	ILMN_1718766	MT1F	1.36557	0.0324156
46330	ILMN_2097793	ZBTB4	1.40215	0.0324721
46633	ILMN_1781580	BRI3	1.39533	0.0324721
47149	ILMN_1808707	FSCN1	1.32952	0.0330383
47166	ILMN_2386982	PRKCZ	1.35877	0.0330383
47062	ILMN_1760676	MORF4L1	1.34752	0.0331441
44993	ILMN_3246206	SNORA79	1.32504	0.0333333
47153	ILMN_2405400	GRK4	1.34802	0.0339664
46715	ILMN_2380418	BICD2	1.30531	0.034159
47180	ILMN_2353358	LGALS8	1.32605	0.0342083
42373	ILMN_1773968	SERBP1	1.28041	0.0342573
47161	ILMN_1703412	LATS2	1.31418	0.0344793
47082	ILMN_1705266	RELA	1.31609	0.0345103
47005	ILMN_1778478	CCDC28B	1.31748	0.0352816
47118	ILMN_1756862	APOL3	1.34384	0.0352816
47091	ILMN_1709634	CMBL	1.35539	0.0353036
47160	ILMN_1701441	LPAR1	1.3161	0.0353036
47076	ILMN_1703314	KLHL36	1.31531	0.0358065
47060	ILMN_1754126	SH2D5	1.33288	0.0363614
47157	ILMN_1730940	KLHDC3	1.32868	0.0368765
47195	ILMN_1666597	PI4KB	1.32925	0.0368765
46808	ILMN_1654946	ZSCAN18	1.33821	0.0372648
47097	ILMN_2280911	VPS41	1.31581	0.0372648
47139	ILMN_1726565	PIK3R2	1.34251	0.0373701
47129	ILMN_1651347	SERTAD2	1.31088	0.0390118
46711	ILMN_1803810	RRBP1	1.34609	0.0394
47089	ILMN_1846517	HS.354359	1.31143	0.0394
47154	ILMN_2147435	MAN2A1	1.33398	0.0394
47173	ILMN_1751561	CAMK1D	1.33549	0.0394
47183	ILMN_1763036	CLCN6	1.33144	0.0394
47185	ILMN_2052208	GADD45A	1.31527	0.0398621
7411	ILMN_2334210	ITGB4	1.24239	0.0403209
46721	ILMN_3243142	KAT2B	1.33053	0.0403209
46791	ILMN_1678490	RILPL2	1.28965	0.0403209
47037	ILMN_1741131	CHRNB1	1.33771	0.0403209
47065	ILMN_1741475	C7ORF47	1.31176	0.0403209
47075	ILMN_1872122	HS.445365	1.3164	0.0403209
47178	ILMN_2211122	TRAPPC2P1	1.33699	0.0403209
46487	ILMN_2148785	GBP1	1.36166	0.0405799
46626	ILMN_1803811	TRIB1	1.36271	0.0408667
46686	ILMN_1670263	C1ORF71	1.28545	0.0414652
47029	ILMN_1673917	GTF2I	1.35027	0.0414652
47168	ILMN_1700081	FST	1.33305	0.0414652
47140	ILMN_1799062	NFKB2	1.31253	0.0415127
47165	ILMN_1819608	HS.568928	1.30631	0.0415127
47028	ILMN_1724493	LYSMD2	1.29811	0.0426454
47074	ILMN_2337974	PKIA	1.33643	0.0426454
47079	ILMN_1765044	CUTC	1.3336	0.0426454
47085	ILMN_3247533	LOC100133840	1.29593	0.0426454
47102	ILMN_1698020	DLC1	1.29679	0.0426454
47105	ILMN_2047599	TMEM50B	1.32838	0.0426454
47125	ILMN_1657064	C6ORF70	1.29536	0.0426454
47104	ILMN_3236381	LOC727882	1.33567	0.042735
46022	ILMN_1656868	LOC23117	1.31691	0.0429648
47144	ILMN_1779147	ENC1	1.31128	0.0440632
46906	ILMN_1666192	DCTN5	1.28247	0.0448097
46955	ILMN_2347789	C4BPB	1.33005	0.0448097
46957	ILMN_2219712	HMGB2	1.29845	0.0448097
47150	ILMN_2072178	ECHDC3	1.30292	0.0448097
45037	ILMN_1803997	SDCCAG3	1.27769	0.0456207
46888	ILMN_2174127	DCBLD2	1.35123	0.04574
47004	ILMN_1815552	NTAN1	1.33702	0.04574
47041	ILMN_3242120	RAP1BL	1.34224	0.04574
47078	ILMN_1676955	TYK2	1.29194	0.04574
47117	ILMN_1808811	SBNO2	1.30802	0.04574
47122	ILMN_1797594	NFAT5	1.34432	0.04574
47135	ILMN_2385647	ALAS1	1.32563	0.04574
47156	ILMN_2057981	FAM164A	1.30961	0.04574
47167	ILMN_2398432	BRMS1	1.31158	0.04574
47169	ILMN_1710544	PCDH7	1.31388	0.04574
47132	ILMN_1725441	NFATC2IP	1.29236	0.0459468
46353	ILMN_1651254	LPP	1.32698	0.0467459
47084	ILMN_2048607	ANKRD9	1.32173	0.0467459
46477	ILMN_1660923	HCG4	1.33155	0.0472066
47009	ILMN_1753111	NAMPT	1.29934	0.0472066
45229	ILMN_1753608	TMEM131	1.33817	0.0473072
37680	ILMN_1706015	FAM43A	1.39915	0.0478188
44909	ILMN_1757552	PTRF	1.34313	0.0478188
47119	ILMN_1694075	GADD45A	1.2913	0.0478188
46968	ILMN_3277365	LOC100133233	1.31273	0.0478645
47051	ILMN_1654268	HMGB2	1.30227	0.04809
47090	ILMN_3239704	SNORA11B	1.28858	0.0483013
46928	ILMN_2364022	SLC16A3	1.32494	0.0485304
46661	ILMN_1708537	RBPJ	1.34019	0.0492698
46728	ILMN_2150294	FKBP14	1.35481	0.0492698
46936	ILMN_2374249	DYRK2	1.2902	0.0496582

## Sheet: miR-34c down reg. genes
Rank	Probe_ID	ILMN_Gene	Fold change	q-value
1	ILMN_1734486	C1ORF19	-2.48828	0
2	ILMN_1771841	FOSL1	-2.48023	0
3	ILMN_2365465	XBP1	-2.38137	0
4	ILMN_2106902	CHES1	-2.33521	0
5	ILMN_1697448	TXNIP	-2.38607	0
6	ILMN_1704537	PHGDH	-2.45114	0
7	ILMN_1809433	XBP1	-2.30236	0
8	ILMN_1806818	MCM3	-2.23159	0
9	ILMN_3301824	TSEN15	-2.20395	0
10	ILMN_1714861	CD68	-2.16657	0
11	ILMN_3307841	AGR2	-2.06644	0
12	ILMN_1689001	CDK4	-2.07008	0
13	ILMN_1796417	ASNS	-2.19531	0
14	ILMN_1784709	GNPDA1	-2.03114	0
15	ILMN_1723971	SLC29A1	-2.03954	0
16	ILMN_1787815	TRIB3	-2.03317	0
17	ILMN_1780825	RRAS	-2.02959	0
18	ILMN_1664861	ID1	-1.96959	0
19	ILMN_1668345	OAF	-2.02244	0
20	ILMN_2384591	HN1	-2.02079	0
21	ILMN_2338963	SLC29A1	-1.98825	0
22	ILMN_1754272	GINS3	-1.92573	0.000181818
23	ILMN_1806037	TK1	-1.93484	0.000186047
24	ILMN_1760062	IFI44	-1.9268	0.000186047
25	ILMN_1747598	PPP1R11	-1.90345	0.000186047
26	ILMN_3238859	FAM120AOS	-1.89018	0.000186047
27	ILMN_1755221	LMAN2L	-1.8895	0.000186047
28	ILMN_1795865	FGFRL1	-1.90383	0.000186047
29	ILMN_2059505	ARPP19	-1.87325	0.000186047
30	ILMN_1795429	VCL	-1.89959	0.000186047
31	ILMN_1915076	HS.355933	-1.85686	0.000186047
32	ILMN_1700518	HMGN4	-1.83762	0.000186047
33	ILMN_2384122	GPR56	-1.89751	0.000186047
34	ILMN_2092756	TMEM109	-1.82438	0.000186047
35	ILMN_1720114	GMNN	-1.81525	0.000186047
36	ILMN_1708143	FAM127A	-1.84518	0.000186047
37	ILMN_2352097	GPR56	-1.84776	0.000186047
38	ILMN_2224143	MCM3	-1.81204	0.000186047
39	ILMN_1714809	RPIA	-1.79778	0.000186047
40	ILMN_1802615	CDK6	-1.79349	0.000186047
41	ILMN_1659913	ISG20	-1.77816	0.000186047
42	ILMN_1685703	ACOX2	-1.77153	0.000186047
43	ILMN_2105966	SLC35A4	-1.79071	0.000186047
44	ILMN_2392189	CTDSPL	-1.76261	0.000227273
45	ILMN_3225244	TSEN15	-1.74878	0.000255319
46	ILMN_1657128	PTPRU	-1.78277	0.000255319
47	ILMN_1663575	MGC87042	-1.76779	0.000255319
48	ILMN_2213136	LEF1	-1.76671	0.000291667
49	ILMN_2398107	ASNS	-1.77436	0.00032
50	ILMN_1733094	STEAP1	-1.74623	0.00032
51	ILMN_1686254	FAM127B	-1.75766	0.000377358
52	ILMN_1724250	GRN	-1.80995	0.000377358
53	ILMN_1727458	HDAC1	-1.75155	0.000377358
54	ILMN_1786125	CCNA2	-1.72671	0.000436364
55	ILMN_1798014	EIF2S2	-1.75204	0.000436364
56	ILMN_2384241	TGFBR2	-1.7495	0.000464286
57	ILMN_2089340	FAM127B	-1.74912	0.000474576
58	ILMN_1726245	TGFBR2	-1.7263	0.000474576
59	ILMN_1653861	SCMH1	-1.71654	0.000474576
60	ILMN_1799688	CDC23	-1.69713	0.000483871
61	ILMN_1668108	CXORF61	-1.72236	0.000483871
62	ILMN_1741422	FUT8	-1.70355	0.000483871
63	ILMN_1732060	ARHGAP1	-1.71963	0.000507937
64	ILMN_1661599	DDIT4	-1.72803	0.000523077
65	ILMN_1672589	SEMA4B	-1.72651	0.000523077
66	ILMN_1749410	PKP4	-1.67746	0.000575758
67	ILMN_1703487	LMO4	-1.71724	0.000626866
68	ILMN_1704056	RPPH1	-1.66509	0.000657143
69	ILMN_1728163	CTDSP1	-1.71034	0.000657143
70	ILMN_1658883	ARAF	-1.67856	0.000657143
71	ILMN_1694240	MAP2K1	-1.66257	0.000739726
72	ILMN_1685289	C16ORF58	-1.66593	0.000739726
73	ILMN_2046470	DAAM1	-1.67493	0.000739726
74	ILMN_2352036	RTN4	-1.68458	0.000837838
75	ILMN_2388800	PPAP2B	-1.69918	0.000871795
76	ILMN_1655694	LOC642031	-1.66385	0.000871795
77	ILMN_1772798	ARPP19	-1.64615	0.000871795
78	ILMN_1763568	ZDHHC16	-1.64912	0.000871795
79	ILMN_1767662	LASS6	-1.65012	0.000938272
80	ILMN_1810725	FAM129A	-1.6585	0.000938272
81	ILMN_1705629	STEAP1	-1.6376	0.000938272
82	ILMN_1667966	C1ORF24	-1.67668	0.00107317
83	ILMN_1654639	HERC6	-1.69174	0.00110843
84	ILMN_1743103	SH3PXD2A	-1.69702	0.00139535
85	ILMN_1681503	MCM2	-1.61643	0.00139535
86	ILMN_1715175	MET	-1.61342	0.00139535
87	ILMN_1679185	LEF1	-1.61166	0.00144444
88	ILMN_1674811	OASL	-1.61933	0.00144444
89	ILMN_2237428	SCD5	-1.62215	0.00144444
90	ILMN_3298716	LOC729231	-1.62284	0.00144444
91	ILMN_1769388	GJB2	-1.66434	0.00147253
92	ILMN_2359742	CTSB	-1.64853	0.00160825
93	ILMN_1690761	SURF4	-1.62891	0.00160825
94	ILMN_1730731	ERLIN1	-1.59719	0.00160825
95	ILMN_2337974	PKIA	-1.60913	0.00160825
96	ILMN_1788062	SH3GL1	-1.61231	0.00160825
97	ILMN_1782551	E2F5	-1.6108	0.00160825
98	ILMN_1778360	PYGB	-1.64038	0.00166
99	ILMN_1781374	TUFT1	-1.60757	0.00166
100	ILMN_1808584	FAM36A	-1.60202	0.00166
101	ILMN_2413527	VCL	-1.635	0.00170297
102	ILMN_2362457	ZDHHC16	-1.58807	0.0017451
103	ILMN_1747281	EVI5L	-1.61469	0.00190291
104	ILMN_3248511	FAM167A	-1.61824	0.00190385
105	ILMN_1811470	PLEK2	-1.61919	0.002
106	ILMN_1793616	RNF38	-1.60344	0.002
107	ILMN_1811702	GRN	-1.59195	0.00203738
108	ILMN_3233442	LOC387825	-1.5856	0.00211111
109	ILMN_1779279	C14ORF32	-1.58213	0.00212844
110	ILMN_1707695	IFIT1	-1.60592	0.0021982
111	ILMN_1696360	CTSB	-1.64128	0.0021982
112	ILMN_1662130	LOC730316	-1.60455	0.00223214
113	ILMN_3235808	POM121C	-1.60702	0.00233628
114	ILMN_1721046	PTMS	-1.59117	0.00235088
115	ILMN_1712545	S100A3	-1.57171	0.00238261
116	ILMN_1666050	TMUB1	-1.57195	0.00247458
117	ILMN_1759184	C19ORF48	-1.56289	0.00247458
118	ILMN_1658472	APH1A	-1.56697	0.00247458
119	ILMN_2049021	PTTG3P	-1.56376	0.00249587
120	ILMN_2072391	SNORD31	-1.57062	0.00249587
121	ILMN_2286800	DNM1L	-1.59043	0.00249587
122	ILMN_1750969	C9ORF10OS	-1.56217	0.002496
123	ILMN_1772876	ZNF395	-1.57912	0.002496
124	ILMN_1779711	DTL	-1.56116	0.002496
125	ILMN_1667330	LOC113386	-1.55581	0.002496
126	ILMN_1684158	GPT2	-1.60167	0.00260317
127	ILMN_3306997	METTL1	-1.55577	0.00261417
128	ILMN_1720124	RCC2	-1.568	0.00285937
129	ILMN_1687583	CAV1	-1.59317	0.00294574
130	ILMN_1731194	STRAP	-1.55066	0.00298462
131	ILMN_1704793	MYPOP	-1.57744	0.0030229
132	ILMN_2297626	PEG10	-1.56426	0.00302941
133	ILMN_1770678	CBX2	-1.54455	0.00302941
134	ILMN_2106107	FAM127C	-1.55499	0.00302941
135	ILMN_2278636	CUTL1	-1.54935	0.00302941
136	ILMN_2162253	NMU	-1.54504	0.00302941
137	ILMN_1687213	C8ORF13	-1.56461	0.00314493
138	ILMN_1748908	PROSC	-1.53407	0.00314493
139	ILMN_3239610	LOC100133565	-1.60553	0.00319149
140	ILMN_1713249	PHF19	-1.55312	0.00319149
141	ILMN_2383484	C19ORF48	-1.56854	0.00319149
142	ILMN_1676515	IMPDH1	-1.54563	0.00328169
143	ILMN_2117171	LMO4	-1.55523	0.00337063
144	ILMN_1709044	TGIF2	-1.53397	0.00338889
145	ILMN_1761463	EFHD2	-1.56673	0.00343791
146	ILMN_3274929	LOC653924	-1.53565	0.00343791
147	ILMN_1747460	TMEM184B	-1.55952	0.00343791
148	ILMN_1732509	LRRC40	-1.53591	0.00343791
149	ILMN_1779547	HPSE	-1.53213	0.00343791
150	ILMN_1684802	TAF5	-1.53258	0.00343791
151	ILMN_1782403	PRR11	-1.555	0.00343791
152	ILMN_1678037	HIRIP3	-1.53364	0.00343791
153	ILMN_1710962	TMEM97	-1.54117	0.00343791
154	ILMN_1787251	DAAM1	-1.5528	0.00346753
155	ILMN_1736568	CASP2	-1.52844	0.00353846
156	ILMN_1754234	ZMYND11	-1.53522	0.00353846
157	ILMN_1749930	TMEM48	-1.51453	0.00374522
158	ILMN_1788107	IL11	-1.52328	0.00378481
159	ILMN_1729749	HERC5	-1.53225	0.00382609
160	ILMN_1683598	ACSL4	-1.52702	0.00382609
161	ILMN_1711005	CDC25A	-1.51113	0.00382609
162	ILMN_1776052	LOC148915	-1.52835	0.00383951
163	ILMN_1692267	B4GALT3	-1.52223	0.00413497
164	ILMN_3283449	LOC440991	-1.51651	0.00441463
165	ILMN_1707312	NFIL3	-1.51263	0.00468675
166	ILMN_3201453	LOC644363	-1.50097	0.00468675
167	ILMN_1773763	MTA2	-1.50097	0.00486905
168	ILMN_2348367	FGFRL1	-1.52112	0.00486905
169	ILMN_1664516	CENPF	-1.51224	0.00495294
170	ILMN_1708081	LCLAT1	-1.5015	0.00495294
171	ILMN_1730611	RTN4	-1.53072	0.00516959
172	ILMN_2137789	KLF4	-1.57428	0.00527907
173	ILMN_1777740	C8ORF55	-1.492	0.00536782
174	ILMN_1804737	RAVER2	-1.49908	0.00536782
175	ILMN_1814281	SPC25	-1.49384	0.00540571
176	ILMN_2410540	CASP2	-1.51062	0.00544318
177	ILMN_1703370	ZDHHC12	-1.50899	0.00555932
178	ILMN_1775762	GNAI2	-1.51398	0.00583146
179	ILMN_1652521	MTMR9	-1.49224	0.00585714
180	ILMN_2181892	BEX2	-1.48644	0.00585714
181	ILMN_1805192	ITPRIP	-1.50508	0.00585714
182	ILMN_1805377	ZP3	-1.49884	0.00585714
183	ILMN_1753892	LOC654121	-1.48683	0.0058587
184	ILMN_1675266	NAGPA	-1.49034	0.0058587
185	ILMN_1690125	PDLIM7	-1.48742	0.00589189
186	ILMN_1762615	FAM175B	-1.48819	0.00593583
187	ILMN_1669502	E2F3	-1.49226	0.00593583
188	ILMN_2208495	LASS5	-1.50166	0.00593617
189	ILMN_1679920	LOC651894	-1.48599	0.00595767
190	ILMN_1703692	LOC647000	-1.49364	0.00598947
191	ILMN_1683120	UNG	-1.51795	0.0062199
192	ILMN_1784467	NUP210	-1.4837	0.00629167
193	ILMN_1784410	UBP1	-1.48864	0.00645596
194	ILMN_3239181	ITPRIP	-1.49105	0.0065641
195	ILMN_3251536	FAM127C	-1.48355	0.0065641
196	ILMN_2358626	ADK	-1.47758	0.00683673
197	ILMN_1792978	HAS2	-1.50587	0.00686432
198	ILMN_2404063	APP	-1.62348	0.00686432
199	ILMN_2189605	FAM122B	-1.49387	0.00686432
200	ILMN_1795344	GOLPH4	-1.48901	0.00689
201	ILMN_2131861	SOCS2	-1.47751	0.00709901
202	ILMN_2167922	TRMT5	-1.48156	0.00709901
203	ILMN_1713829	PTGES	-1.49039	0.00723153
204	ILMN_1678143	ARHGDIB	-1.47759	0.00724324
205	ILMN_2404065	APP	-1.61846	0.00724324
206	ILMN_2359907	CD68	-1.47213	0.00724324
207	ILMN_1688480	CCND1	-1.49557	0.00724324
208	ILMN_2408683	PPAP2B	-1.49242	0.00724324
209	ILMN_1698605	TMEM43	-1.46325	0.00724324
210	ILMN_1753196	PTTG1	-1.4836	0.00724324
211	ILMN_1694177	PCNA	-1.46586	0.00724324
212	ILMN_1731648	FOXJ2	-1.49741	0.00724324
213	ILMN_1701204	VEGFC	-1.48717	0.00724324
214	ILMN_1701424	LAMC2	-1.48091	0.00724324
215	ILMN_1727740	SYNCRIP	-1.4818	0.00724324
216	ILMN_2368576	UBA52	-1.46038	0.00724324
217	ILMN_1815169	MCM5	-1.46864	0.00724324
218	ILMN_1783304	ATP1B3	-1.46611	0.00724324
219	ILMN_1803995	TM7SF3	-1.47389	0.00724324
220	ILMN_1685699	PRSS3	-1.50624	0.00724324
221	ILMN_3294074	LOC338870	-1.46776	0.00724324
222	ILMN_1719985	FEM1A	-1.46855	0.00724324
223	ILMN_1795181	DDX60	-1.46128	0.00734529
224	ILMN_1748840	CALB2	-1.49852	0.00758929
225	ILMN_1792455	TMEM158	-1.48222	0.00760889
226	ILMN_3240220	RNU1F1	-1.46252	0.00769027
227	ILMN_1683660	EIF3H	-1.47	0.00770175
228	ILMN_1689327	LOC730534	-1.46711	0.00770175
229	ILMN_1809931	NDRG1	-1.50356	0.00795708
230	ILMN_1737184	CDCA7	-1.45727	0.00795708
231	ILMN_2374778	DUT	-1.45907	0.00795708
232	ILMN_1719759	TNC	-1.50637	0.00795708
233	ILMN_1803392	TAX1BP3	-1.47706	0.00795708
234	ILMN_1796074	C18ORF56	-1.46169	0.00797436
235	ILMN_1772207	LOC653377	-1.46502	0.00807627
236	ILMN_1653618	ZZZ3	-1.4595	0.00807627
237	ILMN_2346573	PSME3	-1.45526	0.00809836
238	ILMN_1796165	GLRX5	-1.45354	0.00809836
239	ILMN_1760160	STX1A	-1.50854	0.00809836
240	ILMN_1692938	PSAT1	-1.50942	0.00809836
241	ILMN_2075927	STK40	-1.46964	0.00809836
242	ILMN_2384544	ADAM15	-1.45782	0.00809836
243	ILMN_3244117	STMN3	-1.50599	0.00809836
244	ILMN_1762262	PKIA	-1.45475	0.00809836
245	ILMN_1652413	UCN2	-1.46059	0.00816327
246	ILMN_1815190	METTL1	-1.45256	0.00826506
247	ILMN_2058141	HMGN2	-1.45907	0.00826506
248	ILMN_1662340	ZNF358	-1.46569	0.00826506
249	ILMN_1754969	LMCD1	-1.45669	0.00826506
250	ILMN_1685260	DNM1L	-1.45725	0.00833333
251	ILMN_1811933	SHMT1	-1.45067	0.00833333
252	ILMN_1660691	RAB31	-1.4697	0.00833333
253	ILMN_1739325	LOC284023	-1.45613	0.00851765
254	ILMN_1796013	PYCR1	-1.4513	0.00851765
255	ILMN_1672443	QDPR	-1.45172	0.00851765
256	ILMN_1726222	FLOT2	-1.45741	0.00870313
257	ILMN_2042771	PTTG1	-1.45219	0.0087393
258	ILMN_1746888	PCOLCE2	-1.45516	0.00888372
259	ILMN_1676563	HTRA1	-1.48607	0.00890347
260	ILMN_1806937	C19ORF62	-1.44791	0.00897318
261	ILMN_1800975	PSME3	-1.44923	0.00897318
262	ILMN_1661264	SHMT2	-1.44682	0.00908397
263	ILMN_3176090	LOC100130919	-1.44855	0.00918939
264	ILMN_1740903	C7ORF49	-1.44483	0.00918939
265	ILMN_1690352	ADO	-1.44391	0.00943396
266	ILMN_1694491	CCNG1	-1.44262	0.00945865
267	ILMN_2285996	KIAA0101	-1.45604	0.00966292
268	ILMN_1727200	SLCO4A1	-1.45702	0.00968657
269	ILMN_1748303	MUC5AC	-1.44844	0.00973234
270	ILMN_1748018	GORASP2	-1.4406	0.00975646
271	ILMN_1739001	TACSTD2	-1.44354	0.00975646
272	ILMN_3233229	SNHG7	-1.43982	0.0101985
273	ILMN_1758728	FANCG	-1.43357	0.010337
274	ILMN_1734827	MKI67	-1.44576	0.0104
275	ILMN_2325347	B3GALNT1	-1.44146	0.0104
276	ILMN_1706764	GOLPH3L	-1.43277	0.0104493
277	ILMN_3235379	LOC100134265	-1.44701	0.0104532
278	ILMN_1708946	VPS4A	-1.43211	0.0104532
279	ILMN_2355971	HSD17B10	-1.43529	0.0104659
280	ILMN_2391551	C13ORF23	-1.43631	0.0105786
281	ILMN_1657796	STMN1	-1.45438	0.0107473
282	ILMN_1781099	ISY1	-1.4343	0.0108227
283	ILMN_1739008	ATG9A	-1.43019	0.0108693
284	ILMN_1783676	CCDC15	-1.44235	0.0108842
285	ILMN_1659523	USP39	-1.43148	0.0108842
286	ILMN_1798533	ZNF22	-1.43951	0.011049
287	ILMN_2181191	TPI1	-1.44442	0.0110972
288	ILMN_1789492	ZDHHC8	-1.44739	0.0110972
289	ILMN_1813423	NAT15	-1.42432	0.0111211
290	ILMN_3237926	CCNJL	-1.42466	0.0111379
291	ILMN_1742031	IFRD2	-1.42581	0.0112302
292	ILMN_2233366	ASAP1	-1.43614	0.0112329
293	ILMN_1759628	ATP1B3	-1.42514	0.0114266
294	ILMN_2412384	CCNE2	-1.42599	0.0114459
295	ILMN_1732296	ID3	-1.46797	0.0114459
296	ILMN_1736510	FOXN2	-1.42482	0.0114459
297	ILMN_1655622	PRKRIR	-1.42325	0.0115758
298	ILMN_1873034	HS.546375	-1.41962	0.0116174
299	ILMN_2410975	ATG9A	-1.44056	0.0116254
300	ILMN_1686811	LOC402644	-1.41782	0.0116333
301	ILMN_1664434	TCF3	-1.4372	0.0116412
302	ILMN_2192385	TTC19	-1.43727	0.0116424
303	ILMN_1756920	ADAM15	-1.42902	0.0116436
304	ILMN_1917341	HS.193557	-1.45087	0.0116579
305	ILMN_1702237	FKBP1A	-1.42652	0.0116852
306	ILMN_3245057	ASAP1	-1.47309	0.011719
307	ILMN_2344971	FOXM1	-1.44822	0.0118052
308	ILMN_1785756	LOC731314	-1.42792	0.0118052
309	ILMN_1714349	GLCE	-1.42336	0.0118511
310	ILMN_3305475	LOC729708	-1.43736	0.0119935
311	ILMN_1729161	NOTCH1	-1.44333	0.0121608
312	ILMN_1756445	PMF1	-1.41842	0.0125321
313	ILMN_3211857	LOC648822	-1.4214	0.0126006
314	ILMN_3283015	LOC100133185	-1.41743	0.0127325
315	ILMN_1679438	MLF1IP	-1.41488	0.0128254
316	ILMN_1799113	CCDC41	-1.4158	0.0128375
317	ILMN_1666305	CDKN3	-1.43285	0.0128375
318	ILMN_1681754	GGH	-1.41603	0.0128375
319	ILMN_1813975	ADI1	-1.41484	0.0128375
320	ILMN_2406043	VPS24	-1.41389	0.0128375
321	ILMN_2396813	C19ORF62	-1.41992	0.0128696
322	ILMN_2359287	ITGA6	-1.40452	0.0128696
323	ILMN_1750234	PRSS2	-1.45784	0.0129102
324	ILMN_3273854	HNRNPA2B1	-1.42951	0.0129321
325	ILMN_1725852	S100A2	-1.42014	0.0130092
326	ILMN_3265797	LOC100130561	-1.41532	0.0130491
327	ILMN_1669210	SNORD16	-1.40822	0.0130765
328	ILMN_1674402	TMEM71	-1.43017	0.0130942
329	ILMN_1802819	DEPDC1	-1.41166	0.0130942
330	ILMN_1729748	PEF1	-1.43341	0.0133939
331	ILMN_2394250	PLEKHA1	-1.41346	0.0134079
332	ILMN_2140799	FAM24B	-1.4228	0.0134775
333	ILMN_1797964	ARL6IP6	-1.41542	0.0134775
334	ILMN_1752631	CGGBP1	-1.41876	0.0136287
335	ILMN_1725485	RGS17	-1.41553	0.0137254
336	ILMN_1662839	PLEKHA1	-1.41399	0.0139702
337	ILMN_2226324	BRP44L	-1.40523	0.0139763
338	ILMN_1740512	MGC39900	-1.41965	0.0145444
339	ILMN_2313926	CDC42SE2	-1.40632	0.0145572
340	ILMN_1652913	EZH2	-1.41071	0.0145572
341	ILMN_3237324	MMS19	-1.40413	0.0145572
342	ILMN_1903159	HS.130036	-1.4015	0.0147347
343	ILMN_1771987	SLC44A2	-1.40768	0.0147347
344	ILMN_1751500	ADAM15	-1.42048	0.0147791
345	ILMN_1886493	HS.535028	-1.41102	0.0148116
346	ILMN_1713985	MAF1	-1.41059	0.0148902
347	ILMN_1813275	DUSP22	-1.40374	0.014928
348	ILMN_1810228	TTF2	-1.39971	0.0150287
349	ILMN_1700888	ENPP1	-1.43268	0.0150487
350	ILMN_3305273	LOC729779	-1.49894	0.0153829
351	ILMN_1673113	F2RL1	-1.42483	0.0154473
352	ILMN_1797384	UROS	-1.40121	0.0155682
353	ILMN_2092536	HSPE1	-1.33966	0.0156601
354	ILMN_1733311	PIGB	-1.39715	0.016096
355	ILMN_2358457	ATF4	-1.39687	0.0162416
356	ILMN_1766657	STOM	-1.42136	0.0162416
357	ILMN_1751097	CREB3L2	-1.43135	0.0164538
358	ILMN_2180606	NAT13	-1.39693	0.0166278
359	ILMN_1872404	HS.478682	-1.40566	0.0166278
360	ILMN_1728047	AKR1A1	-1.40328	0.0166278
361	ILMN_3251587	LOC100008589	-1.41274	0.0167845
362	ILMN_1737283	MGC39900	-1.42039	0.0167845
363	ILMN_3199780	LOC401076	-1.39017	0.017189
364	ILMN_1735360	SDAD1	-1.39716	0.017189
365	ILMN_1770053	RBBP7	-1.39048	0.017189
366	ILMN_2054019	ISG15	-1.41521	0.0172044
367	ILMN_1684114	LOC286016	-1.3917	0.0172044
368	ILMN_1754547	R3HDM1	-1.3983	0.017407
369	ILMN_3248882	KIAA0114	-1.39379	0.017407
370	ILMN_1685978	ATPIF1	-1.41632	0.017407
371	ILMN_1702197	C9ORF140	-1.39308	0.017407
372	ILMN_1671800	LOC643911	-1.39293	0.0175484
373	ILMN_1750051	FLJ39827	-1.38803	0.0175979
374	ILMN_1705407	NOP56	-1.39611	0.0175989
375	ILMN_3280847	LOC651697	-1.39003	0.0180426
376	ILMN_3260715	CRTC3	-1.4009	0.0180426
377	ILMN_1781516	SUPT16H	-1.38831	0.0180477
378	ILMN_2149226	CAV1	-1.42054	0.0181684
379	ILMN_2387385	IGFBP1	-1.41644	0.0181684
380	ILMN_1799667	KIF4A	-1.39555	0.0181684
381	ILMN_1703337	LOC441763	-1.43603	0.018189
382	ILMN_1726025	ASXL1	-1.4007	0.0182094
383	ILMN_3270641	HNRNPH3	-1.38315	0.0182402
384	ILMN_1756550	NUP62CL	-1.38963	0.0183281
385	ILMN_1791912	SIDT2	-1.38643	0.0184987
386	ILMN_1794539	KIF11	-1.39657	0.0196477
387	ILMN_2161832	VPS37A	-1.38371	0.0197881
388	ILMN_1679318	ARSJ	-1.38117	0.0197897
389	ILMN_1660806	CSRP2	-1.38469	0.0197897
390	ILMN_1713369	RPL13A	-1.38549	0.0197897
391	ILMN_1679837	SGPP1	-1.39382	0.0200255
392	ILMN_3238960	LOC100134294	-1.45534	0.0200255
393	ILMN_3286813	LOC391019	-1.3934	0.0201476
394	ILMN_1805007	SEMA4F	-1.38467	0.0203299
395	ILMN_1684321	CYB5B	-1.38651	0.020411
396	ILMN_2135175	SNORD36A	-1.38569	0.020411
397	ILMN_1707720	SLC1A5	-1.38178	0.020411
398	ILMN_1708516	PRTFDC1	-1.38181	0.020411
399	ILMN_1732688	DUT	-1.37885	0.020411
400	ILMN_1726138	EI24	-1.38293	0.020485
401	ILMN_2215545	C3ORF26	-1.37676	0.0205124
402	ILMN_1712803	CCNB1	-1.37598	0.0205124
403	ILMN_2142117	LYPLAL1	-1.38558	0.0205211
404	ILMN_1686623	CSF1R	-1.38243	0.0207921
405	ILMN_1665117	C6ORF89	-1.37546	0.0208395
406	ILMN_1781742	FAM133A	-1.37254	0.0208867
407	ILMN_1653404	NKIRAS2	-1.40197	0.0209386
408	ILMN_3240177	LLPH	-1.3741	0.0214768
409	ILMN_2379130	IRAK1	-1.39049	0.0214768
410	ILMN_1777233	E2F2	-1.3723	0.0216488
411	ILMN_1688565	ZNF580	-1.38044	0.0217421
412	ILMN_1677906	LOC643287	-1.40318	0.0219709
413	ILMN_3251592	C9ORF140	-1.38015	0.0221598
414	ILMN_2077623	RRAS2	-1.37413	0.0222217
415	ILMN_1705686	NRGN	-1.37313	0.0222217
416	ILMN_1745964	IRAK2	-1.36975	0.0225385
417	ILMN_2160929	FEN1	-1.37056	0.0226619
418	ILMN_1691926	HADH2	-1.36983	0.0227273
419	ILMN_1679880	THOC6	-1.38476	0.0228067
420	ILMN_1733799	FAM195B	-1.38534	0.0230667
421	ILMN_1667030	HSBP1	-1.36713	0.0233017
422	ILMN_2122103	ETS1	-1.35966	0.0233033
423	ILMN_2224833	ADIPOR2	-1.36871	0.0233617
424	ILMN_1706779	LIG1	-1.36883	0.0237746
425	ILMN_1738657	SATB2	-1.36639	0.0237746
426	ILMN_1701655	SLC24A6	-1.38477	0.0237746
427	ILMN_1710078	TMEM181	-1.38164	0.0238271
428	ILMN_1679045	SBDS	-1.3604	0.0238271
429	ILMN_1790249	F8A1	-1.37597	0.0239814
430	ILMN_3243593	LOC100008588	-1.42031	0.0239814
431	ILMN_1801020	ADK	-1.37919	0.0239814
432	ILMN_1685930	DNAJC24	-1.36736	0.0240645
433	ILMN_1809439	HMGB1L1	-1.37678	0.0240645
434	ILMN_1700316	LOC440055	-1.37263	0.0240645
435	ILMN_1722390	CHRAC1	-1.36738	0.0240736
436	ILMN_2395055	ATPAF1	-1.36705	0.0242431
437	ILMN_1795128	C13ORF23	-1.38053	0.0244165
438	ILMN_1683827	VPS24	-1.36518	0.0245982
439	ILMN_1683127	ZNF281	-1.35957	0.024615
440	ILMN_2041190	F2RL1	-1.37117	0.0246213
441	ILMN_3251232	HMGN2	-1.36943	0.0246213
442	ILMN_1818149	HS.555252	-1.36039	0.0247195
443	ILMN_1710676	FBXO5	-1.363	0.0247675
444	ILMN_1704753	EPAS1	-1.39277	0.0248018
445	ILMN_2204754	TMX4	-1.36116	0.0249618
446	ILMN_3251737	EEF1A1	-1.36983	0.0252036
447	ILMN_2143155	KIF11	-1.3643	0.0252036
448	ILMN_1843198	HS.10862	-1.36291	0.0254031
449	ILMN_2174394	MMS19L	-1.36873	0.0254031
450	ILMN_2044832	NOP56	-1.37262	0.0256133
451	ILMN_3241091	LOC100130886	-1.36559	0.025929
452	ILMN_1705617	CFL1	-1.35997	0.026287
453	ILMN_1757914	C19ORF56	-1.3621	0.026287
454	ILMN_1768816	TMPO	-1.38625	0.0264758
455	ILMN_1654322	ATP1B3	-1.36827	0.0264835
456	ILMN_1694259	NSA2	-1.35527	0.0267105
457	ILMN_3234762	RN5S9	-1.35586	0.0270897
458	ILMN_1678678	SLC37A4	-1.35662	0.0272664
459	ILMN_1791328	STK39	-1.36134	0.0276776
460	ILMN_1795285	PHF15	-1.3676	0.0278609
461	ILMN_1807106	LDHA	-1.35103	0.0284078
462	ILMN_1664068	ERGIC1	-1.37015	0.0287576
463	ILMN_1787628	NOP56	-1.36485	0.0288164
464	ILMN_1705032	SEH1L	-1.3533	0.0291897
465	ILMN_1798270	C11ORF75	-1.35354	0.0298718
466	ILMN_1785660	SRPR	-1.35443	0.0298718
467	ILMN_1716071	PAQR3	-1.35055	0.0298718
468	ILMN_2063168	MALL	-1.3692	0.0298718
469	ILMN_1798654	MCM6	-1.35149	0.0299659
470	ILMN_1765558	NPAS2	-1.36508	0.0302043
471	ILMN_3178792	HNRNPA2B1	-1.34556	0.0302548
472	ILMN_1769891	CDH4	-1.35381	0.0303983
473	ILMN_1773742	DNAJB9	-1.35128	0.0306554
474	ILMN_1758816	UGT8	-1.35599	0.0308186
475	ILMN_1714445	SLC6A9	-1.39725	0.0309432
476	ILMN_1755504	CALCOCO2	-1.354	0.0309664
477	ILMN_3262936	LCLAT1	-1.34487	0.0311447
478	ILMN_1790537	C16ORF75	-1.36064	0.0311883
479	ILMN_3266666	LOC100128196	-1.35681	0.0312973
480	ILMN_1653432	HNRPDL	-1.35665	0.0312973
481	ILMN_1691425	LDOC1L	-1.36165	0.0312973
482	ILMN_1654583	CHD1	-1.34238	0.0313859
483	ILMN_2115633	CD320	-1.3551	0.03147
484	ILMN_1690963	ASAP1	-1.40446	0.031699
485	ILMN_1671791	PCK2	-1.43595	0.031699
486	ILMN_1694502	PRIM1	-1.34397	0.0317207
487	ILMN_1757467	H1F0	-1.35366	0.0317207
488	ILMN_1729051	MSH6	-1.34594	0.0317582
489	ILMN_1809590	GINS2	-1.35131	0.0324826
490	ILMN_3236713	SNHG1	-1.34502	0.0325214
491	ILMN_2202423	HELLS	-1.34376	0.0325214
492	ILMN_3251565	RNASEH2C	-1.3469	0.0331585
493	ILMN_1679929	KLF13	-1.35911	0.033432
494	ILMN_1672128	ATF4	-1.35054	0.0336437
495	ILMN_3293367	LOC391370	-1.34603	0.0345576
496	ILMN_2216157	GNA12	-1.33827	0.0346613
497	ILMN_2406035	LAMA3	-1.35273	0.0347887
498	ILMN_1680856	MAMLD1	-1.39492	0.0348377
499	ILMN_1800225	PPARG	-1.34361	0.0348377
500	ILMN_2242937	ARSB	-1.3402	0.034896
501	ILMN_1778543	LOC653874	-1.33627	0.0351497
502	ILMN_1739083	SIRT1	-1.33399	0.0352908
503	ILMN_2160210	TACSTD1	-1.33773	0.0357654
504	ILMN_1749799	NSBP1	-1.33828	0.0358889
505	ILMN_1666049	NUP214	-1.34144	0.036
506	ILMN_2191436	POLA1	-1.34663	0.0360394
507	ILMN_2330861	SMC4	-1.35406	0.0360394
508	ILMN_1757370	SMPD1	-1.34099	0.036815
509	ILMN_1679134	NSMCE4A	-1.33433	0.0368684
510	ILMN_1668861	LOC732165	-1.33859	0.0370941
511	ILMN_1797604	CAP1	-1.34233	0.0371663
512	ILMN_1800935	ARV1	-1.34043	0.037293
513	ILMN_1726460	RPL14	-1.33397	0.0377661
514	ILMN_3186473	LCLAT1	-1.33301	0.037821
515	ILMN_1757847	C11ORF68	-1.34094	0.0380078
516	ILMN_1700257	C4ORF32	-1.34402	0.0382166
517	ILMN_1651788	MAP3K11	-1.33534	0.0382166
518	ILMN_1806040	TYMS	-1.33245	0.0383127
519	ILMN_1682935	LYPLAL1	-1.34666	0.0385851
520	ILMN_1682264	DCAF7	-1.33131	0.0385851
521	ILMN_3238676	ULBP2	-1.32524	0.0385851
522	ILMN_1769876	TBC1D2	-1.3281	0.0385851
523	ILMN_1671809	DUSP22	-1.33122	0.0385851
524	ILMN_3234436	LOC100132528	-1.34385	0.03864
525	ILMN_3291472	LOC442727	-1.32906	0.03864
526	ILMN_3284114	LOC399748	-1.3513	0.0386768
527	ILMN_1669550	MAD2L2	-1.32932	0.0393131
528	ILMN_1705579	MPP4	-1.33434	0.0395265
529	ILMN_1686871	PARP1	-1.33422	0.0395803
530	ILMN_1759008	ZNF689	-1.32675	0.0397283
531	ILMN_1657515	RPS6KA5	-1.33261	0.0398117
532	ILMN_3295419	LOC644363	-1.32963	0.0402064
533	ILMN_2318568	HCFC1R1	-1.32923	0.0402064
534	ILMN_2145116	TMEM173	-1.34639	0.0404644
535	ILMN_1686097	TOP2A	-1.33668	0.0407664
536	ILMN_1809027	ATP5SL	-1.33008	0.0409274
537	ILMN_1663532	RIC8B	-1.3411	0.0409274
538	ILMN_3243616	LOC100127888	-1.34413	0.0409538
539	ILMN_1653794	C6ORF160	-1.33581	0.0409538
540	ILMN_1731640	MGC39900	-1.32932	0.0409538
541	ILMN_1697597	KIAA0494	-1.3411	0.0409538
542	ILMN_1659537	MED8	-1.32902	0.0412731
543	ILMN_1662426	AP2S1	-1.3272	0.0416575
544	ILMN_2101885	TUBB	-1.32313	0.041739
545	ILMN_1810838	MTDH	-1.32789	0.0418974
546	ILMN_1810488	NFYC	-1.33066	0.0418974
547	ILMN_1783684	LOC648695	-1.37263	0.041989
548	ILMN_1802557	HEBP1	-1.33747	0.0424197
549	ILMN_1784785	COPS7B	-1.32823	0.042426
550	ILMN_1651282	COL17A1	-1.32112	0.042426
551	ILMN_3247223	TPBG	-1.31801	0.042426
552	ILMN_1766528	SLC25A36	-1.31456	0.042426
553	ILMN_1738095	PER2	-1.32275	0.042426
554	ILMN_1662359	HIST1H4K	-1.31783	0.042426
555	ILMN_1775008	NCAPD2	-1.31942	0.0425225
556	ILMN_1798354	PAPOLA	-1.32791	0.0428273
557	ILMN_1669394	EI24	-1.3239	0.0429696
558	ILMN_1773760	PAICS	-1.32503	0.0429696
559	ILMN_1687526	LOC652773	-1.31906	0.0429696
560	ILMN_1668185	ZNF282	-1.32153	0.043275
561	ILMN_3205271	LOC100132863	-1.3399	0.0433865
562	ILMN_1748578	RAD21	-1.31334	0.0433865
563	ILMN_1716445	LOC727761	-1.32523	0.0433865
564	ILMN_1662161	TBC1D13	-1.3187	0.0433865
565	ILMN_2267914	CD68	-1.31672	0.0435257
566	ILMN_2242463	CTSC	-1.32785	0.0436608
567	ILMN_1700695	SLC44A1	-1.32205	0.0437359
568	ILMN_1727055	C12ORF48	-1.31785	0.0437359
569	ILMN_3298829	LOC729505	-1.32578	0.0438914
570	ILMN_1655165	RNF138	-1.31845	0.0438914
571	ILMN_1786039	RNF34	-1.33245	0.0438914
572	ILMN_1713491	VAMP2	-1.34536	0.0441853
573	ILMN_1804988	MOAP1	-1.31846	0.0443072
574	ILMN_1747630	DEK	-1.31454	0.0444495
575	ILMN_1660599	LOC653186	-1.32545	0.044553
576	ILMN_3298582	LOC728873	-1.31564	0.0447014
577	ILMN_2381064	TPD52	-1.31561	0.0451419
578	ILMN_1757877	HCFC1R1	-1.31672	0.0451419
579	ILMN_2396272	PDCD4	-1.32338	0.0451883
580	ILMN_1779857	KLF4	-1.34799	0.0452138
581	ILMN_1703477	ARHGEF2	-1.32656	0.0453322
582	ILMN_3243644	LOC100132564	-1.35993	0.0464384
583	ILMN_1688318	MGC72104	-1.31521	0.0464384
584	ILMN_1666733	IL8	-1.31622	0.0464384
585	ILMN_1681780	MKX	-1.34239	0.0466427
586	ILMN_1908989	HS.536748	-1.32014	0.0466655
587	ILMN_1759787	THBD	-1.32286	0.0466961
588	ILMN_1801313	SIAH2	-1.31522	0.0466961
589	ILMN_2192683	DHX37	-1.31446	0.0466961
590	ILMN_2375879	VEGFA	-1.32723	0.0472357
591	ILMN_1771376	PEA15	-1.3121	0.0472357
592	ILMN_1750102	EME1	-1.31865	0.0472357
593	ILMN_1676665	CUEDC1	-1.31819	0.0472357
594	ILMN_1695658	KIF20A	-1.31804	0.0472357
595	ILMN_1741175	RAB11FIP2	-1.3175	0.0474017
596	ILMN_1740291	POLQ	-1.32229	0.0475168
597	ILMN_1803945	HCP5	-1.34778	0.0478325
598	ILMN_1708105	EZH2	-1.32111	0.0482322
599	ILMN_1761808	MCFD2	-1.34385	0.0482322
600	ILMN_1799516	DNAJC9	-1.30847	0.0482322
601	ILMN_1720858	C6ORF115	-1.33749	0.0482322
602	ILMN_1735594	CDC42SE2	-1.3249	0.0482322
603	ILMN_1687533	SEMA4D	-1.31994	0.0482322
604	ILMN_2085362	FUCA2	-1.31662	0.048745
605	ILMN_1770892	YY1	-1.30499	0.0487934

## Sheet: miR-34c up reg. genes
Rank	Probe_ID	ILMN_Gene	Fold change	q-value
47289	ILMN_1738742	PLAT	2.63444	0
47304	ILMN_2047112	RP11-529I10.4	1.97692	0
47308	ILMN_1759766	CTXN1	2.11924	0
47309	ILMN_1797009	F3	1.98016	0
47310	ILMN_1707137	C17ORF97	2.05343	0
47311	ILMN_1766054	ABCA1	2.01618	0
47312	ILMN_1692219	RAB11FIP1	2.04282	0
47313	ILMN_1712298	ANKRD46	2.25697	0
47314	ILMN_2329569	C9ORF116	2.10516	0
47315	ILMN_1728662	ALDH3B1	2.17788	0
47316	ILMN_1708934	ADM	2.28289	0
47317	ILMN_1703335	LACTB	2.26255	0
47318	ILMN_1806456	C14ORF45	2.28261	0
47319	ILMN_1727479	TPRG1L	2.343	0
47320	ILMN_1723709	C9ORF116	2.44166	0
47321	ILMN_1678919	YOD1	2.5173	0
47322	ILMN_1707727	ANGPTL4	3.3	0
47300	ILMN_2129572	F3	1.94128	9.09091e-05
47301	ILMN_1674983	LOC387841	1.90964	9.09091e-05
47303	ILMN_1758164	STC1	1.91569	9.09091e-05
47306	ILMN_1777096	TDG	1.89694	9.09091e-05
47307	ILMN_1820244	HS.535360	1.90763	9.09091e-05
47265	ILMN_1686116	THBS1	1.95555	0.000173913
40605	ILMN_3268697	LOC100129882	2.14793	0.000216216
47073	ILMN_1744381	SERPINE1	1.84894	0.000216216
47290	ILMN_1755234	SSH3	1.74084	0.000216216
47291	ILMN_1795963	OKL38	1.88745	0.000216216
47292	ILMN_1759513	RND3	1.81513	0.000216216
47293	ILMN_2115125	CTGF	1.72873	0.000216216
47294	ILMN_1676600	SEC24C	1.7257	0.000216216
47295	ILMN_1756877	C14ORF179	1.74409	0.000216216
47296	ILMN_1724686	CLDN1	1.77699	0.000216216
47297	ILMN_1717056	TXNRD1	1.91668	0.000216216
47298	ILMN_1702503	ALDH3A1	1.81049	0.000216216
47299	ILMN_1716608	NGF	1.78837	0.000216216
47302	ILMN_1705814	KRT80	1.91516	0.000216216
47305	ILMN_1718771	CCDC24	1.89203	0.000216216
47279	ILMN_1745282	RAGE	1.69268	0.000315789
47126	ILMN_1892403	SNORD13	1.75699	0.000380952
47252	ILMN_1811836	DYNC2LI1	1.68669	0.000380952
47284	ILMN_2324421	TXNRD1	1.69519	0.000380952
47288	ILMN_1788149	NEK11	1.66683	0.000380952
47242	ILMN_1713803	C17ORF97	1.77282	0.000454545
47278	ILMN_1663281	ZNF702P	1.69249	0.000454545
47282	ILMN_3229033	LOC732360	1.66714	0.000533333
47281	ILMN_1779147	ENC1	1.66282	0.000553191
47287	ILMN_1707308	IKBKG	1.6717	0.000553191
47286	ILMN_1765132	LACTB	1.6789	0.000583333
47277	ILMN_1678546	PEX11B	1.68515	0.000588235
47283	ILMN_1804822	SRXN1	1.65108	0.000588235
47285	ILMN_2081883	IQCK	1.64204	0.000588235
47255	ILMN_1651496	HIST1H2BD	1.69275	0.000615385
47276	ILMN_1686082	C14ORF79	1.6438	0.000679245
47271	ILMN_1699829	CTGF	1.64233	0.000777778
47272	ILMN_1775501	IL1B	1.6382	0.000836364
47256	ILMN_1690040	TM7SF2	1.61137	0.000842105
47280	ILMN_1811555	C9ORF119	1.63838	0.000842105
47268	ILMN_2181125	NAPB	1.63031	0.000862069
47254	ILMN_1782331	TDG	1.62322	0.000866667
47261	ILMN_1695719	EIF2C2	1.67712	0.000866667
47267	ILMN_1678579	CPT2	1.60114	0.00101639
47102	ILMN_2199389	VIPR1	1.70665	0.0010625
47248	ILMN_2356654	LGALS8	1.58151	0.0010625
47249	ILMN_2366445	KRT80	1.61908	0.0010625
47270	ILMN_1716687	TPM1	1.61397	0.00110769
47241	ILMN_1758672	FAM107B	1.62774	0.00111429
47269	ILMN_1741729	LOC653580	1.59552	0.00111429
47273	ILMN_1785852	OBFC2A	1.59879	0.00111429
47274	ILMN_1668507	DDAH1	1.60408	0.00111429
47275	ILMN_1696466	ROPN1L	1.60858	0.00111429
47262	ILMN_1767894	POLB	1.6022	0.00123944
47225	ILMN_1716397	LAYN	1.60749	0.00127778
47192	ILMN_1738075	CMIP	1.59481	0.00157895
47229	ILMN_2090558	C2ORF25	1.57352	0.00157895
47264	ILMN_1700081	FST	1.58194	0.00157895
47266	ILMN_3242091	NCRNA00094	1.58104	0.00157895
47250	ILMN_1748844	CNKSR3	1.55653	0.001625
47258	ILMN_1659544	STX3	1.57024	0.001625
47259	ILMN_1669366	IFT88	1.56508	0.001625
47263	ILMN_2065690	GRAMD3	1.5814	0.001625
47238	ILMN_1811264	C15ORF57	1.55113	0.00165432
47257	ILMN_2353358	LGALS8	1.56243	0.00173171
47170	ILMN_2053281	C14ORF149	1.5429	0.00180723
47204	ILMN_1671353	IL12A	1.5368	0.00185714
47260	ILMN_1656335	RIT1	1.56827	0.00190588
47195	ILMN_1730670	FSTL3	1.61409	0.00190698
47246	ILMN_2095660	TMEM156	1.54369	0.00195402
47244	ILMN_1739683	LRRC6	1.59117	0.00195455
47205	ILMN_1694810	PANX2	1.57143	0.00197753
47203	ILMN_1730084	COMT	1.56841	0.00213333
47196	ILMN_1745471	IRF9	1.57619	0.00215217
47245	ILMN_1677466	DUSP6	1.56729	0.00215217
47167	ILMN_1738578	FILIP1L	1.6231	0.00227957
47235	ILMN_1657893	TXNRD2	1.52818	0.0023617
47233	ILMN_2230892	IL10RB	1.58481	0.00247917
47247	ILMN_2149566	VPS25	1.53715	0.00247917
36539	ILMN_1755974	ALDOC	1.54255	0.00249485
47253	ILMN_2211122	TRAPPC2P1	1.53526	0.00253061
47208	ILMN_1797342	FNBP1	1.55529	0.00256566
47228	ILMN_1719835	OSCP1	1.53929	0.00257426
47251	ILMN_1764964	IFNGR2	1.55281	0.00257426
47220	ILMN_1656826	SH3RF1	1.52882	0.00286275
47173	ILMN_1800131	LOC652826	1.50276	0.00290385
47222	ILMN_2379080	NFATC2IP	1.53875	0.00290385
47166	ILMN_3248966	MMADHC	1.52246	0.00291429
47180	ILMN_2412281	PDLIM5	1.53394	0.0030566
36005	ILMN_1677814	ABCC3	1.60836	0.00319626
47142	ILMN_1691237	CAP2	1.52665	0.00348148
47215	ILMN_2142284	SLC25A43	1.5291	0.00366972
47230	ILMN_2364674	TRPT1	1.5205	0.00390991
47243	ILMN_1678423	SPA17	1.51041	0.00390991
47202	ILMN_1702073	ODF2L	1.52177	0.00391228
47236	ILMN_2115434	RAB32	1.52131	0.00391228
47240	ILMN_2210934	NR3C2	1.51216	0.00391228
47178	ILMN_1730794	SERTAD4	1.48658	0.00412174
46916	ILMN_1802799	AKIRIN1	1.64933	0.00415517
47209	ILMN_1761247	PIR	1.50678	0.00430508
47216	ILMN_1731418	SP110	1.50637	0.00430508
45438	ILMN_1796423	CLIC3	1.61881	0.00436667
47231	ILMN_3240389	CPOX	1.51466	0.00436667
47227	ILMN_2133675	SGSH	1.49899	0.00449587
47232	ILMN_1773337	DKK1	1.50711	0.00453659
47239	ILMN_1699226	UBR4	1.4934	0.00453659
47108	ILMN_1752639	SLC25A24	1.47994	0.00456
47221	ILMN_1810374	TMEM156	1.4876	0.00456
47158	ILMN_1701621	SCO2	1.4661	0.00474603
47218	ILMN_2349610	DPH3	1.48122	0.00485937
47237	ILMN_1667374	C14ORF149	1.49722	0.00485937
47191	ILMN_1701077	LOC642897	1.47495	0.00503876
47214	ILMN_1784756	ACOT7	1.48011	0.00510769
47211	ILMN_1767006	PSMB8	1.49923	0.00519084
47210	ILMN_2412139	CABYR	1.47516	0.00519697
47194	ILMN_3244457	EHBP1L1	1.50811	0.00519708
47201	ILMN_2081398	KIF3B	1.47096	0.00519708
47212	ILMN_1697864	CXORF38	1.51589	0.00519708
47223	ILMN_1717706	PLK2	1.48407	0.00519708
47224	ILMN_2385688	RABL2B	1.48364	0.00519708
47234	ILMN_1664303	HTATIP2	1.49774	0.00524638
47206	ILMN_1682775	EDN1	1.52052	0.00536691
47155	ILMN_2285802	SEC14L1	1.46876	0.00542254
47184	ILMN_1794726	RNF167	1.46793	0.00542254
47226	ILMN_1732127	RBKS	1.48211	0.00542254
47089	ILMN_3203444	LOC100132535	1.52455	0.00558333
47199	ILMN_1749738	NECAB3	1.46737	0.00558333
47185	ILMN_1718712	C20ORF177	1.48917	0.00565517
47207	ILMN_1669905	DCP2	1.4758	0.00565753
46519	ILMN_1715748	FLNC	1.54453	0.00568919
47156	ILMN_2413318	C15ORF57	1.45983	0.00568919
47198	ILMN_1692826	UNKL	1.48872	0.00583893
46970	ILMN_2287888	PSMC4	1.45455	0.00589333
47131	ILMN_2286870	CSNK1D	1.48106	0.00598684
47186	ILMN_1781987	CDK5	1.46266	0.00598684
47197	ILMN_2402416	DNAJB6	1.46348	0.00626144
47104	ILMN_1815716	LMLN	1.49901	0.0062987
47219	ILMN_1728785	GPR116	1.46818	0.00659355
46336	ILMN_2367428	FAM96A	1.45202	0.00664557
47162	ILMN_1661537	LEPROT	1.47317	0.00664557
47165	ILMN_1703108	UBE2L6	1.4732	0.00664557
47076	ILMN_1813925	NOL3	1.46407	0.00674214
47188	ILMN_3240721	LOC645233	1.46905	0.006775
47120	ILMN_1751079	TAP1	1.47864	0.00695706
47213	ILMN_1685124	TCTN1	1.46374	0.00695706
47217	ILMN_1669718	PSENEN	1.46226	0.00695706
47182	ILMN_1712608	BFSP1	1.47703	0.00696341
47151	ILMN_1758339	CSTF1	1.44946	0.00709091
47087	ILMN_3231638	FAM160B1	1.47994	0.00740964
47090	ILMN_2355042	CLUAP1	1.43333	0.00755689
47200	ILMN_1726901	KLC1	1.46794	0.00764286
47080	ILMN_1721651	LOC646463	1.53138	0.00775148
47094	ILMN_1661628	LOC653110	1.49264	0.0078
47160	ILMN_1677385	C8ORF40	1.46153	0.00783626
47095	ILMN_2336595	ACSS2	1.45487	0.00802326
47119	ILMN_3245194	LOC100132323	1.46528	0.00806936
47093	ILMN_1756541	MXD4	1.49459	0.00811494
47168	ILMN_1807689	PKNOX2	1.43793	0.00822857
46966	ILMN_2395389	PSMC4	1.43156	0.00824859
47190	ILMN_1722533	KATNAL1	1.45607	0.00824859
47128	ILMN_2139761	LIMCH1	1.44396	0.00833708
47138	ILMN_3305871	LOC732360	1.44234	0.00856983
46998	ILMN_1758633	CCDC130	1.48216	0.00875
47064	ILMN_2188862	GDF15	1.46218	0.00875
47175	ILMN_1756826	MORN2	1.45366	0.00875
47176	ILMN_1658619	WWC1	1.4584	0.00875
47189	ILMN_1809003	CBR1	1.43951	0.00875
46997	ILMN_1745513	MCAT	1.42485	0.00878919
46809	ILMN_1698323	PLEKHB2	1.48724	0.00897895
47025	ILMN_2100815	TMEM9B	1.42311	0.00897895
47085	ILMN_1752927	KIAA1600	1.45919	0.00897895
47154	ILMN_3251451	MED31	1.4281	0.00897895
47179	ILMN_1777325	STAT1	1.43443	0.00897895
47183	ILMN_1750674	SDSL	1.43423	0.00898429
47193	ILMN_1724533	LY96	1.43928	0.00934375
47143	ILMN_1652287	NOG	1.47039	0.00981347
47066	ILMN_1692864	PDLIM5	1.45225	0.00983505
46001	ILMN_1803277	MVP	1.51654	0.0102234
47027	ILMN_1733562	TFB1M	1.44861	0.0102234
47061	ILMN_1731353	CHPF	1.41929	0.0102234
47148	ILMN_1698766	PYCARD	1.42396	0.0102388
47174	ILMN_2148507	ANKRD13C	1.43072	0.0102388
47177	ILMN_2391912	SEC14L1	1.43175	0.0102388
47187	ILMN_2373763	CASP7	1.43185	0.0102388
46887	ILMN_2353161	MSLN	1.48372	0.0102772
47129	ILMN_2304186	MITF	1.41493	0.0105714
47169	ILMN_1660871	NEK6	1.43902	0.0109608
46656	ILMN_1713124	AKR1C3	1.45235	0.0109904
47127	ILMN_1655117	WDR19	1.42764	0.0109904
47145	ILMN_1697460	REEP6	1.42119	0.0109904
47172	ILMN_1713990	TRIP6	1.42788	0.0109904
47125	ILMN_1813763	SLC20A2	1.40892	0.0110909
47164	ILMN_2360710	TPM1	1.41555	0.0112
47049	ILMN_1751615	COQ10B	1.42178	0.0113649
47133	ILMN_1720708	CSNK1D	1.43544	0.0115943
47146	ILMN_1709451	TFPT	1.41266	0.011814
47149	ILMN_1729237	CYB5R1	1.4185	0.011814
47181	ILMN_1745623	EFCAB4A	1.42517	0.011814
47022	ILMN_1811301	INPP5E	1.43828	0.0119444
47130	ILMN_2125374	CMAS	1.40739	0.0122396
44896	ILMN_1743078	LOC643031	1.44866	0.0122936
46171	ILMN_1767691	VPS25	1.40986	0.0124622
47084	ILMN_2376416	UBXN11	1.40892	0.0124622
47092	ILMN_2094166	CHMP5	1.40323	0.0124622
47121	ILMN_1654629	TMEM175	1.42169	0.0124622
47136	ILMN_1714082	CMAS	1.40455	0.0124622
47159	ILMN_2160428	IL1RAPL1	1.4474	0.0124622
47171	ILMN_3251550	PHLDA1	1.41989	0.0124622
47082	ILMN_1679133	SERPINB1	1.43524	0.0127168
47101	ILMN_1662640	C20ORF127	1.44424	0.0128018
47124	ILMN_2361478	PDLIM5	1.42473	0.0128158
46885	ILMN_1810420	DYSF	1.41039	0.0133537
46735	ILMN_1734483	BSDC1	1.44297	0.0134435
47157	ILMN_1802377	IQCG	1.41636	0.0134632
46971	ILMN_1812067	RER1	1.39788	0.0136207
47163	ILMN_1667429	SLC25A20	1.42014	0.0136567
46769	ILMN_1765578	TIPARP	1.44606	0.0139489
47100	ILMN_1746686	POLR1C	1.39179	0.0139489
47139	ILMN_1679051	PTPRR	1.40037	0.0139746
47118	ILMN_1803772	POLD4	1.42382	0.0140759
47020	ILMN_2157421	STUB1	1.39223	0.0141681
46676	ILMN_1803997	SDCCAG3	1.38514	0.0143766
46900	ILMN_1665095	NELF	1.38207	0.014525
47161	ILMN_1787932	GPR110	1.40396	0.014556
46901	ILMN_1658259	DRG1	1.3865	0.0147102
47106	ILMN_1815705	LZTFL1	1.40852	0.0147102
47115	ILMN_1741392	SLC25A20	1.39174	0.0147102
47152	ILMN_2273572	OSCP1	1.40119	0.0147102
46936	ILMN_1757388	OCEL1	1.43978	0.0147287
47137	ILMN_1756417	ANKRD37	1.41573	0.0147287
46133	ILMN_1679391	MAMDC2	1.46135	0.0150598
46616	ILMN_1784294	CPA4	1.43473	0.0150598
47111	ILMN_1722025	CPEB4	1.41908	0.0150598
47112	ILMN_1712985	C17ORF58	1.40745	0.0150598
47028	ILMN_1766551	CPA3	1.38264	0.0151746
47069	ILMN_1789991	2004-03-01	1900-01-01 09:46:21	0.0151779
47147	ILMN_2219556	ISCA1	1.39565	0.0154094
47056	ILMN_2202637	CRY1	1.38184	0.0158203
47153	ILMN_1669696	ZNF792	1.41117	0.0158203
47150	ILMN_1769250	ARFGAP2	1.40188	0.0161556
45907	ILMN_1717262	PROCR	1.38277	0.0163411
46899	ILMN_1734153	GDI1	1.43702	0.0164324
45902	ILMN_1757644	UBE2H	1.50029	0.0165517
47134	ILMN_1674285	LOC401233	1.39919	0.0165517
46421	ILMN_1805643	RILPL1	1.42107	0.0167072
47052	ILMN_2222880	SLC25A42	1.41837	0.0167072
47144	ILMN_2147435	MAN2A1	1.39083	0.0167955
17327	ILMN_2058782	IFI27	1.46997	0.0168963
45568	ILMN_2350634	EFEMP1	1.4406	0.0168963
46410	ILMN_1680154	MAP1B	1.45816	0.0168963
46967	ILMN_1754529	SPG7	1.40467	0.0168963
47107	ILMN_2383383	PIR	1.39841	0.0168963
47140	ILMN_2398159	DKK3	1.39217	0.0168963
47045	ILMN_3235325	SCARNA13	1.41398	0.0171218
46343	ILMN_2208158	GTF2IP1	1.44814	0.0175547
47017	ILMN_2059797	NOL3	1.37796	0.0175547
47114	ILMN_1810759	C2ORF25	1.38215	0.0175547
16985	ILMN_1706505	COL5A1	1.45786	0.0175797
47141	ILMN_2147345	C14ORF45	1.3978	0.0175797
46838	ILMN_2095133	SPTAN1	1.40698	0.0176245
46798	ILMN_1760347	SRGN	1.36652	0.0179714
46960	ILMN_1714197	ACSS2	1.41439	0.0179714
46963	ILMN_1665717	EIF2S3	1.37046	0.0179714
47059	ILMN_1678454	CASP4	1.37169	0.018363
47071	ILMN_1699421	ANXA10	1.383	0.0186241
47096	ILMN_2373755	IFT88	1.37177	0.0189682
47062	ILMN_1758034	ETFDH	1.38395	0.0192842
47135	ILMN_2117223	ROD1	1.37694	0.0192842
46817	ILMN_1798081	PTPRF	1.42105	0.019958
46553	ILMN_2151281	GABARAPL1	1.45547	0.0203958
47132	ILMN_1800993	CLUAP1	1.37296	0.0203958
46020	ILMN_1703433	PLSCR3	1.42361	0.0204014
46904	ILMN_1658053	DYNLRB1	1.3814	0.0210241
47070	ILMN_1723522	APOLD1	1.36688	0.0210241
46933	ILMN_3219806	LOC643384	1.41389	0.0210753
47044	ILMN_1767219	POLR1C	1.36257	0.0212696
46408	ILMN_1658337	AKIRIN1	1.43088	0.021505
46821	ILMN_1741475	C7ORF47	1.36291	0.021505
47048	ILMN_3288032	LOC646576	1.40753	0.021505
47105	ILMN_2107991	HABP4	1.37862	0.021505
47110	ILMN_2200503	NIT2	1.3674	0.021505
47117	ILMN_2364272	MBNL2	1.37217	0.021505
47122	ILMN_2128770	CDR2L	1.37202	0.0217533
47091	ILMN_1813746	CORO2A	1.36637	0.0217674
46999	ILMN_1782439	CNN3	1.38649	0.0219735
46836	ILMN_1674633	UBE2H	1.42414	0.0224211
47015	ILMN_2319588	OSGIN1	1.38697	0.0224211
37528	ILMN_1664922	FLNB	1.38814	0.0227013
46239	ILMN_2318638	TGIF1	1.37193	0.0227013
47014	ILMN_1678494	ZNF438	1.35559	0.0227013
47088	ILMN_2398926	C17ORF58	1.36226	0.0227013
47042	ILMN_1770977	TMEM134	1.3996	0.0227613
47113	ILMN_3251545	CHMP5	1.37661	0.0227613
47079	ILMN_1657483	SEC23B	1.36105	0.0230096
46917	ILMN_1737308	GLRX	1.38315	0.0233163
47065	ILMN_1813645	NEK11	1.39221	0.0233163
46957	ILMN_2415144	SP110	1.37487	0.0235223
46932	ILMN_1766762	DYNLRB1	1.37734	0.0238603
46522	ILMN_1659688	LGALS3BP	1.36323	0.0239241
47060	ILMN_1758173	TMEM99	1.35734	0.0239371
47097	ILMN_1669456	NME3	1.36937	0.0239371
46376	ILMN_1654946	ZSCAN18	1.3964	0.0239812
47068	ILMN_1679912	DPH3	1.35651	0.024025
47075	ILMN_1730464	DNAL1	1.35572	0.0241433
47109	ILMN_1749011	NECAP2	1.36827	0.0243478
47074	ILMN_2296950	APOBEC3F	1.38145	0.0245864
47123	ILMN_1662618	SQSTM1	1.36636	0.0245864
47067	ILMN_1752728	FUCA1	1.39259	0.0246338
46868	ILMN_1682368	LRWD1	1.34509	0.0249325
47039	ILMN_1808769	C1ORF97	1.37378	0.0249333
47053	ILMN_2390299	PSMB8	1.36095	0.0249333
47054	ILMN_1713846	PPM1H	1.35267	0.0249333
47116	ILMN_1766981	UNC50	1.35955	0.0249333
46910	ILMN_1911500	LOC729335	1.34605	0.0249547
46780	ILMN_2169152	SRGN	1.35084	0.0252108
46948	ILMN_2397954	PARP3	1.39833	0.0253453
46208	ILMN_1669032	PPIC	1.36913	0.0253493
47032	ILMN_1784333	SECISBP2L	1.36937	0.0253493
47099	ILMN_1734290	MAPRE3	1.36106	0.0255595
46852	ILMN_1799062	NFKB2	1.36227	0.0255608
47081	ILMN_2352326	COASY	1.35128	0.0257345
47086	ILMN_1760676	MORF4L1	1.36934	0.0257345
46711	ILMN_1690063	LOC651143	1.3778	0.0258601
47018	ILMN_1710136	HDHD1A	1.35984	0.0258601
47037	ILMN_1688098	TBC1D4	1.36383	0.0258601
47083	ILMN_1839719	HS.14555	1.35831	0.0258601
47013	ILMN_2373062	RHBDF2	1.37574	0.0262442
47035	ILMN_1732313	LOC647195	1.34679	0.0263072
46992	ILMN_1759097	MLLT11	1.34831	0.0263295
47030	ILMN_2230566	RAB40B	1.37197	0.0267679
47077	ILMN_2364928	APBA2BP	1.35858	0.0267679
47098	ILMN_1662852	IQCK	1.35789	0.0267679
46278	ILMN_1761981	FAM96A	1.34158	0.02704
46920	ILMN_1667213	DFFA	1.35016	0.0278917
46742	ILMN_1805750	IFITM3	1.36815	0.0279943
46761	ILMN_2404135	RIOK3	1.3806	0.0279943
46428	ILMN_1689318	NUAK1	1.41099	0.0280508
46946	ILMN_2186983	ANXA8L2	1.37324	0.0280787
47103	ILMN_1685496	RGS7	1.35229	0.0280787
46898	ILMN_3237589	PHAX	1.34578	0.0282129
46978	ILMN_1800512	HMOX1	1.35726	0.0282737
46979	ILMN_1815859	ERCC2	1.34997	0.0285237
46914	ILMN_1805161	LZTR1	1.36208	0.0286759
47072	ILMN_1653028	COL4A1	1.36531	0.0286759
43730	ILMN_1699665	CLIC6	1.41094	0.0287802
46692	ILMN_2401618	MLX	1.34405	0.0287802
47058	ILMN_1800197	MRPL36	1.36033	0.0287802
46984	ILMN_2380163	PTPRF	1.36652	0.029
47047	ILMN_1700549	ERLIN2	1.34485	0.029
47007	ILMN_1666546	DUSP14	1.36028	0.0292011
47043	ILMN_1750273	RPL23AP7	1.35516	0.0292011
47038	ILMN_1670079	OMA1	1.34983	0.0292324
47055	ILMN_1672024	ISCA1L	1.35408	0.0292324
46507	ILMN_2380850	SDCCAG3	1.34278	0.0294255
46576	ILMN_1808779	CSTF3	1.33799	0.0294255
46682	ILMN_1793290	WDR60	1.37932	0.0294255
46796	ILMN_1746588	TALDO1	1.38818	0.0294255
46911	ILMN_2093343	PLAC8	1.35665	0.0294255
47036	ILMN_1781999	ABCF2	1.33981	0.0294255
45742	ILMN_1657746	BPHL	1.35518	0.0295643
46791	ILMN_1756126	STUB1	1.34136	0.0295643
46906	ILMN_1691535	CUL4B	1.37106	0.0295643
47031	ILMN_1765880	C16ORF57	1.34168	0.0295643
47033	ILMN_1695645	CETN2	1.34981	0.0295643
46864	ILMN_2305721	POMT1	1.37272	0.0297859
46943	ILMN_1701466	PEX16	1.34328	0.0297859
47005	ILMN_1724040	ANKRD57	1.33289	0.0298338
47063	ILMN_1702396	PACSIN2	1.36377	0.0298338
47006	ILMN_1658071	ATP1B1	1.33586	0.030487
46982	ILMN_1814859	DDX47	1.33238	0.0306221
47012	ILMN_1675848	MYL12A	1.34103	0.0306221
47023	ILMN_2185845	BRSK1	1.33777	0.0306221
46986	ILMN_3307158	ATG4A	1.34629	0.0306957
47046	ILMN_2059294	RTCD1	1.36204	0.0306957
47078	ILMN_2183784	TTC12	1.34311	0.0308112
46951	ILMN_1758623	HIST1H2BD	1.37515	0.0308142
46865	ILMN_2374249	DYRK2	1.35992	0.0308477
46517	ILMN_1690708	SPTBN1	1.3615	0.0308911
11769	ILMN_1734276	PMEPA1	1.45307	0.0309444
46995	ILMN_1705861	AP1M2	1.33154	0.0312393
46652	ILMN_1685433	COL8A1	1.37691	0.0315138
47001	ILMN_1781285	DUSP1	1.34371	0.0315138
46826	ILMN_1796642	NCF2	1.37109	0.03153
46570	ILMN_1730906	FILIP1L	1.39551	0.0316535
46653	ILMN_1807277	IFI30	1.33069	0.0316535
46892	ILMN_1753498	COASY	1.34232	0.0316535
46935	ILMN_1732534	CHMP5	1.33007	0.0316535
46929	ILMN_1654398	RGL1	1.36274	0.031916
46969	ILMN_1654516	TMEM120A	1.33926	0.0324975
46981	ILMN_1791226	NXN	1.35554	0.0325147
47050	ILMN_2179726	C16ORF93	1.3358	0.0325147
46654	ILMN_1763447	PLXNB2	1.3554	0.0329126
46689	ILMN_2358540	RBMS1	1.40262	0.0329126
47021	ILMN_1691117	DNTTIP1	1.34543	0.0329126
47051	ILMN_1812526	TGFB2	1.34546	0.0329126
46435	ILMN_1653856	STS-1	1.37531	0.0331546
47057	ILMN_1768197	ROD1	1.34126	0.0331546
47024	ILMN_1702487	SGK	1.36006	0.0333542
44044	ILMN_2096784	TFAP2C	1.33189	0.0337692
46840	ILMN_2405592	TMEM93	1.33925	0.034048
46961	ILMN_1677085	RGS19	1.33493	0.0344785
47009	ILMN_1805990	BAK1	1.32667	0.0345251
46949	ILMN_2365223	NEK11	1.35187	0.0345476
44518	ILMN_1704531	PTGR1	1.34977	0.0349198
46153	ILMN_1771966	BCCIP	1.32265	0.0349198
46766	ILMN_1666444	RBMS1	1.3517	0.0349198
47016	ILMN_1658206	C1ORF102	1.35117	0.0349198
46915	ILMN_1792176	TADA3	1.32667	0.0349929
46673	ILMN_3238435	SNORA12	1.3542	0.0360047
47034	ILMN_1766539	LOC643319	1.33732	0.0360047
46990	ILMN_3300353	LOC729920	1.35203	0.0362009
46959	ILMN_3217276	LOC644517	1.33647	0.0363916
46382	ILMN_1756814	PTPRE	1.34918	0.0365302
46926	ILMN_1782050	CEBPD	1.34528	0.0372963
47026	ILMN_1719344	LOC730820	1.32666	0.0372963
46831	ILMN_1661335	SPTBN1	1.32496	0.0373164
46955	ILMN_2094360	NR2F2	1.3439	0.0375253
46958	ILMN_1774974	CLUAP1	1.31864	0.0376184
46655	ILMN_1715991	SDPR	1.34239	0.0377941
46871	ILMN_1708805	NCOA3	1.35489	0.0377941
46962	ILMN_2347888	LARP4	1.33148	0.0383607
47029	ILMN_1785330	SH3BP4	1.3244	0.0384328
46404	ILMN_2413779	SEZ6L2	1.34055	0.0387455
46810	ILMN_1704550	AZIN1	1.31333	0.0388217
47010	ILMN_2152429	C12ORF76	1.33918	0.0388217
47040	ILMN_1670096	NRBP1	1.33529	0.0388217
46988	ILMN_3223871	LOC729920	1.33309	0.0388919
47041	ILMN_1685574	TSC22D2	1.32651	0.0390337
46292	ILMN_1808305	RTCD1	1.32655	0.0394541
46837	ILMN_2157435	DYNLRB1	1.3501	0.0394541
46953	ILMN_1721391	ATP6V0B	1.32325	0.0406741
46593	ILMN_1705442	CMTM3	1.33527	0.0412035
46743	ILMN_1724700	RIOK3	1.32981	0.0412035
46965	ILMN_1774596	BSCL2	1.31454	0.0412035
46989	ILMN_2396020	DUSP6	1.34322	0.0412035
46789	ILMN_1652357	PDHX	1.31051	0.0412892
45377	ILMN_1662470	C10ORF35	1.31833	0.0414609
46583	ILMN_1651429	SELM	1.35036	0.0414609
46657	ILMN_1750876	SLC4A1AP	1.3126	0.0414609
46734	ILMN_1767360	IL10RB	1.3384	0.0414609
46928	ILMN_1741459	CDK10	1.31799	0.0414609
47002	ILMN_2084059	SLC12A4	1.3211	0.0414609
47003	ILMN_2218780	PPM2C	1.31605	0.0414609
46977	ILMN_1716859	TDO2	1.31416	0.0414687
46983	ILMN_1747195	PSMB8	1.32208	0.0414687
46987	ILMN_1661173	TRIP4	1.31747	0.0414687
46968	ILMN_2206272	D2HGDH	1.31826	0.0415269
46991	ILMN_1749244	LYRM1	1.31574	0.0415269
45264	ILMN_1669404	KISS1	1.30808	0.0415726
46123	ILMN_1671932	SAMM50	1.31155	0.0415726
46580	ILMN_2137464	DVL3	1.32343	0.0415726
46820	ILMN_1769520	UBE2L6	1.34915	0.0417064
46934	ILMN_1760121	RRAGC	1.34929	0.0417064
46591	ILMN_1791702	SMARCA2	1.3359	0.0419705
46816	ILMN_1813314	HIST1H2BK	1.32373	0.0419705
46996	ILMN_1793859	ALDH2	1.328	0.0419705
47004	ILMN_3209180	LOC645094	1.33004	0.0419705
47008	ILMN_2062381	LCOR	1.32436	0.0419705
46975	ILMN_1656378	NMT2	1.33063	0.0420755
47011	ILMN_1694776	SCP2	1.3191	0.0420755
46829	ILMN_1672148	AKR1B10	1.31216	0.0421925
46859	ILMN_1665877	RNF149	1.34619	0.042334
46668	ILMN_1709307	GPSM1	1.34416	0.0423361
46876	ILMN_1738558	RGS20	1.35555	0.0423361
46937	ILMN_2038775	TUBB2A	1.34216	0.0423361
47019	ILMN_1709043	C9ORF46	1.32304	0.0424638
46815	ILMN_1724863	TICAM1	1.3143	0.0426969
46974	ILMN_1795937	VIL2	1.31482	0.0426969
46560	ILMN_1666976	PLD3	1.34187	0.0427049
46994	ILMN_2099783	ATP6V1F	1.31208	0.0427049
47000	ILMN_1900661	HS.145049	1.31744	0.0427049
46804	ILMN_1666512	SKIV2L	1.31612	0.0427689
46849	ILMN_1727288	EVPL	1.32594	0.0428735
46888	ILMN_2139970	ALDH1A3	1.30713	0.0430509
46824	ILMN_2246510	TSC1	1.34377	0.0442276
46923	ILMN_1764127	NPHP1	1.30805	0.0443489
46921	ILMN_1776653	SCML1	1.31294	0.0445709
46941	ILMN_1721022	SHC1	1.31887	0.0447273
46787	ILMN_1792689	HIST1H2AC	1.35619	0.0450605
46784	ILMN_1674984	LPAR1	1.33729	0.0452797
46783	ILMN_3251317	RER1	1.31594	0.045456
46985	ILMN_1739274	PDHB	1.31081	0.045456
46993	ILMN_1711030	OPLAH	1.31056	0.045456
46980	ILMN_1703564	DYNLRB1	1.32431	0.0457884
46924	ILMN_1846517	HS.354359	1.31484	0.0459004
46492	ILMN_1791726	TUBB3	1.36041	0.0463333
46830	ILMN_1666453	STK3	1.30749	0.0463333
46312	ILMN_1678140	TTC4	1.30532	0.0464911
46927	ILMN_1679383	AKIRIN1	1.33565	0.0468024
46972	ILMN_2373779	COPS8	1.30899	0.0468521
45262	ILMN_2376455	CSF2RA	1.35129	0.0470039
46744	ILMN_1673352	IFITM2	1.33278	0.0470039
46931	ILMN_2180371	C12ORF24	1.30978	0.0470039
46857	ILMN_1755391	ARL2BP	1.30857	0.0470411
46703	ILMN_2383611	PTPRE	1.34164	0.0475861
46853	ILMN_1750661	FBXW9	1.31205	0.0475861
46897	ILMN_1659845	KIAA0355	1.33823	0.0475861
46947	ILMN_3289172	LOC100132774	1.31085	0.0475861
46964	ILMN_1730928	CDK5R1	1.31194	0.0475861
46976	ILMN_1651800	GSTM4	1.31121	0.0475861
44798	ILMN_1660021	M6PRBP1	1.35793	0.0476371
46330	ILMN_1788547	GCLM	1.32727	0.0477996
46546	ILMN_1662358	MX1	1.35498	0.0482342
46952	ILMN_1719064	KCTD10	1.3219	0.0482342
46803	ILMN_1654016	MRLC2	1.32881	0.048341
45640	ILMN_1802669	PPP3CB	1.34146	0.0489216
46777	ILMN_1773389	PLTP	1.29861	0.0489466
46090	ILMN_1765044	CUTC	1.31013	0.0490285
46748	ILMN_3229324	SGK1	1.29902	0.0490285
46919	ILMN_1698020	DLC1	1.31344	0.0490285
46938	ILMN_1787541	SPSB2	1.3057	0.049072
46918	ILMN_1694588	C4BPB	1.311	0.0499319
