# Supplementary material for: Analysis of the miR-34 family functions in breast cancer reveals annotation error of miR-34b
Source: Sci Rep. 2017 Aug 28;7:9655. doi: 10.1038/s41598-017-10189-1 (PMC5573726; doi:10.1038/s41598-017-10189-1)
Supplement: Supplementary file 2 — Supplementary data S2 [file 41598_2017_10189_MOESM2_ESM.xlsx]

## Sheet: miR-34b vs. Target Scan(34b-5p)
Down reg. Genes, total # 193	Up reg. Genes, total # 42			Total # of genes	% of miR-34b that are predicted
RPLP1	AHNAK		Predicted Target scan targets	2721
AP2S1	EHD1		miR-34b down reg.	487		The list of predicted targets were filtered to remove genes not expressed in MDA-MB-231 cells.
YWHAZ	ZMAT3		miR-34b up reg.	290		Based on the miR-34 microarray in MDA-MB-231 cells, an expression threshold was defined as genes
HPCAL1	PTPRF		Target sc. Vs miR-34b down reg.	193	39.6304	in the Neg. Ctr 2 samples having an average signal intensity of minimum 110, which is near the background signal.
CAV1	PIK3R2		Target sc. Vs miR-34b up reg.	42	14.4828
ATP5F1	LPP
PTP4A2	FNBP1
VCL	HMGB2
HDAC1	BTBD2
STRAP	CMBL
DDX21	ITPRIPL2
SSR2	PAK2
XRCC6	BICD2
TGFBR2	VPS41
CCDC59	DCTN5
ACTL6A	MAP4K2
STK4	IL10RB
RAB10	NFIX
TMED2	MXD4
PPP1R11	STC1
GNG10	TRAPPC2P1
SDAD1	TPRG1L
KRT81	TIAF1
MAPKAPK3	APCDD1L
REEP5	HIPK2
HMGN4	YOD1
ZMPSTE24	NEK6
ADORA2B	PEX11B
DCAF7	STX4
RCC2	TSC1
FERMT2	GBP2
STK40	ANKFY1
CEP55	HIST1H2BD
XBP1	ECHDC3
S100A16	NFAT5
PRKRIR	CNKSR3
PSME3	SLC25A42
RALA	RRAGC
TMEM97	MYL9
PNPO	ALAS1
ATP1B3	ALDH1A3
PURB	GSTM4
SURF4
PXDN
TGFBI
RAB31
DPAGT1
SYNCRIP
SLC29A1
CDK6
PFKFB3
PGRMC2
RFC5
SRP72
CCNG1
MTDH
MEA1
VAMP3
GPR56
LEPREL1
QDPR
ARPP19
CGGBP1
HNRNPC
SNX17
AP1S2
PYGB
HMBS
FAM60A
MED19
API5
HN1
ACTR1A
CTSB
FEM1A
ZZZ3
ARHGAP1
SPG21
B4GALT3
TRAM2
ZC3H15
GFM1
APP
RPL14
DHX40
APH1A
STK39
COQ9
HEATR1
DNAJC10
OSBPL9
CKAP2
AP3M1
SLC35A4
TMEM181
VEGFA
TUFT1
MAP3K7
DIP2B
LSM10
SLC25A13
SRI
MAK16
RBM12
NUP153
RNF4
MET
ISG20L2
MST4
XPO5
STX6
MCM5
HSD17B10
PAPSS2
ERI1
UBE2L3
PRKAG1
FGFRL1
FAM122B
USP3
DNM1L
CTDSPL
RRAS2
SHMT1
AP3M2
ISG20
G6PC3
ATP6V0A2
HEG1
SLC9A1
IGFBP1
AGPAT5
TCF3
NEU1
OTUB2
SKP1
GLCE
TRAPPC6B
DTL
BRE
KIAA0196
AGR2
ARL4A
DAAM1
MYNN
SH3GL1
PLEKHA1
TSKU
E2F5
LMAN2L
SRA1
VPS36
SRC
HERC6
TARBP2
SNIP1
MNS1
NOTCH1
ERLIN1
KCTD9
LRRC58
PSMD5
IGFBP3
CREB5
FAM46A
LHFPL2
PARN
SLC25A36
FAM173B
FERMT1
MTMR6
CLASP2
ARL5B
ENPP4
NEDD4
CHRAC1
NUP62CL
NFYA
PREPL
CTH
ADI1
TPBG
DNAJC25-GNG10
KIAA1715
PTPRG
RAD50
LCP1
HOXC8
ANKRD52
PTPRU
ELAVL1
SNX12
SGPP1

## Sheet: miR-34c vs. Target Scan
Down reg. Genes, total # 94	Up reg. Genes, total # 4			Total # of genes	% of miR-34c that are predicted
LDHA	SERPINE1		Target scan	515		The list of predicted targets were filtered to remove genes not expressed in MDA-MB-231 cells.
CCND1	NMT2		miR-34c down reg.	539		Based on the miR-34 microarray in MDA-MB-231 cells , an expression threshold was defined as genes
VCL	TMEM134		miR-34c up reg.	462		in the Neg. Ctr 2 samples having an average signal intensity of minimum 110, which is near the background signal.
HDAC1	RRAGC		Target sc. Vs miR-34c down reg.	94	17.4397
PEA15			Target sc. Vs miR-34c up reg.	4	0.865801
ZDHHC16
PPP1R11
YY1
DCAF7
CASP2
GNAI2
TMEM109
ADK
TMEM97
SURF4
HSBP1
CDK6
MAP2K1
RNF34
FLOT2
ACSL4
ADIPOR2
FOSL1
ARPP19
E2F3
ARHGAP1
PKP4
SRPR
STX1A
PHF19
UBP1
PDCD4
MTA2
APH1A
LYPLAL1
CHD1
CUEDC1
FAM175B
MCFD2
RRAS
CCNE2
FOXJ2
EVI5L
ADO
MET
CDC25A
GORASP2
TM7SF3
SLC44A2
SEH1L
COPS7B
VPS37A
CTDSPL
PHF15
FUT8
TTC19
ZNF281
SEMA4B
KLF4
TGIF2
TMEM184B
GLCE
DAAM1
RIC8B
E2F5
FOXN2
DNAJC24
LEF1
LMAN2L
MTMR9
ERGIC1
SIDT2
ATG9A
SATB2
NOTCH1
TAF5
ARSJ
ZNF282
PKIA
PEG10
CDH4
TBC1D13
GOLPH3L
RGS17
VPS4A
LRRC40
PER2
VAMP2
FAM167A
FAM133A
SEMA4F
TPD52
CSF1R
SGPP1
