# Supplementary material for: Analysis of the miR-34 family functions in breast cancer reveals annotation error of miR-34b
Source: Sci Rep. 2017 Aug 28;7:9655. doi: 10.1038/s41598-017-10189-1 (PMC5573726; doi:10.1038/s41598-017-10189-1)
Supplement: Supplementary file 3 — Supplementary data S3 [file 41598_2017_10189_MOESM3_ESM.xlsx]

## Sheet: miR-34b
Category	Diseases or Functions Annotation	p-Value	Activation z-score	Molecules	# Molecules
Cellular Growth and Proliferation	proliferation of cells	1.49e-08	-2.79	ADAM15,ADCY3,ADM,ADORA2B,AGO2,AK4,ANGPTL4,APP,ARAF,ARV1,ASNS,ATF4,ATP5F1,ATP6V0E1,AXL,BEX2,CAPN2,CAT,CAV1,CCNA2,CCNG1,CCT5,CDCA7,CDK4,CDK6,CDKN1B,CKS1B,CLOCK,CMIP,CPSF4,CREG1,CTDSPL,CTSB,DCBLD2,DDX21,DLC1,DPAGT1,DTL,DUSP6,E2F5,EEF1A1,ELAVL1,ENC1,EPCAM,ETFDH,EZH2,FERMT1,FGFRL1,FSCN1,FST,GADD45A,GBP1,GJB2,GPR56,GRN,HDAC1,HES6,HIPK2,HMGB2,HNRNPC,ID1,IGFBP1,IGFBP3,IL11,IL24,IL8,ISG15,ISG20,ITGB4,KAT2…	165
Cellular Movement	cell movement	4.06e-07	-0.986	ADAM15,ADI1,ADM,ADRB2,AGR2,ANGPTL4,AP2M1,APP,ARRB1,ASNS,AXL,CAPN2,CAT,CAV1,CDK4,CDK6,CDKN1B,CTSB,DCBLD2,DLC1,DST,E2F5,EZH2,FERMT1,FERMT2,FLNC,FSCN1,GDI1,GRN,HES6,HIPK2,HMGB2,HSPB1,ID1,IGFBP1,IGFBP3,IL11,IL8,ITGB4,KISS1,LCP1,LEF1,LPAR1,LPP,MAP3K7,MET,MSN,NEDD4,NEU1,NFKB2,NOTCH1,PAK2,PIM1,PLAU,PRKCZ,PTP4A2,PTPRF,PTPRU,RAB11FIP1,RAB21,RALA,RELA,SARS,SGPP1,SNX17,SRC,ST6GAL1,STAT3,STC1,STMN1,TGFBI,TGF…	87
Cellular Movement	migration of cells	9.44e-07	-1.326	ADAM15,ADI1,ADM,ADRB2,ANGPTL4,AP2M1,APP,ARRB1,ASNS,AXL,CAPN2,CAT,CAV1,CDK4,CDK6,CDKN1B,CTSB,DCBLD2,DLC1,E2F5,EZH2,FERMT1,FLNC,FSCN1,GRN,HES6,HSPB1,ID1,IGFBP1,IGFBP3,IL11,IL8,ITGB4,KISS1,LCP1,LEF1,LPAR1,LPP,MAP3K7,MET,MSN,NEU1,NFKB2,NOTCH1,PAK2,PIM1,PLAU,PRKCZ,PTP4A2,PTPRF,PTPRU,RAB21,RALA,RELA,SARS,SGPP1,SNX17,SRC,ST6GAL1,STAT3,STC1,STMN1,TGFBI,TGFBR2,TIMP2,TNFRSF12A,TNFRSF1B,TNK2,TNS3,TPM1,TSC1,…	78
Cell Death and Survival	cell death of prostate cancer cell lines	3.33e-06	-1.954	ADI1,AGR2,BIRC3,CAT,CAV1,FST,GADD45A,ID1,IGFBP1,IGFBP3,IL24,MAP3K7,MET,NFKB2,PIM1,PLAU,PRKAR1A,RELA,SH3RF1,SIAH2,STAT3,STK4,XRCC6	23
Cellular Growth and Proliferation	proliferation of tumor cell lines	4.18e-06	-1.834	ADM,ADORA2B,ANGPTL4,APP,ARAF,ASNS,AXL,BEX2,CAPN2,CAT,CAV1,CCNA2,CDK4,CDK6,CDKN1B,CKS1B,CMIP,CREG1,CTSB,DDX21,DLC1,DTL,DUSP6,E2F5,EEF1A1,ELAVL1,ENC1,EPCAM,EZH2,FGFRL1,FSCN1,FST,GADD45A,GRN,HDAC1,HES6,HIPK2,ID1,IGFBP1,IGFBP3,IL11,IL24,IL8,ITGB4,KISS1,LCP1,LEF1,MAP2K4,MAP3K7,MED28,MET,MSLN,MST4,MYL9,NASP,NOTCH1,NQO1,PBX3,PFKFB3,PIM1,PLAT,PLAU,PRKAR1A,PTPRG,PTPRU,RALA,RASD1,RELA,SGK1,SH3GL1,SLC3A2,SL…	95
Cellular Development	proliferation of tumor cell lines	4.18e-06	-1.834	ADM,ADORA2B,ANGPTL4,APP,ARAF,ASNS,AXL,BEX2,CAPN2,CAT,CAV1,CCNA2,CDK4,CDK6,CDKN1B,CKS1B,CMIP,CREG1,CTSB,DDX21,DLC1,DTL,DUSP6,E2F5,EEF1A1,ELAVL1,ENC1,EPCAM,EZH2,FGFRL1,FSCN1,FST,GADD45A,GRN,HDAC1,HES6,HIPK2,ID1,IGFBP1,IGFBP3,IL11,IL24,IL8,ITGB4,KISS1,LCP1,LEF1,MAP2K4,MAP3K7,MED28,MET,MSLN,MST4,MYL9,NASP,NOTCH1,NQO1,PBX3,PFKFB3,PIM1,PLAT,PLAU,PRKAR1A,PTPRG,PTPRU,RALA,RASD1,RELA,SGK1,SH3GL1,SLC3A2,SL…	95
Cell Death and Survival	cell death of tumor cell lines	4.27e-06	0.374	ADI1,ADM,AGR2,APP,ASNS,ATF4,AXL,BEX2,BIRC3,CAPN2,CAT,CAV1,CCNG1,CDK6,CDKN1B,CDR2L,CERS6,CKAP2,CREB3L2,CTSB,DDIT4,DNM1L,DSG2,DTL,DUT,ELAVL1,ENC1,EZH2,FKBP1A,FST,GADD45A,GRN,HDAC1,HIPK2,HNRNPC,HSPB1,ID1,IGFBP1,IGFBP3,IL24,IL8,ITGB4,KISS1,LATS2,LGALS8,MAP2K4,MAP3K7,MCOLN1,MED28,MET,MSN,MST4,MT1F,MT1X,MTDH,MTMR6,NAMPT,NEK6,NFIX,NFKB2,NOTCH1,NQO1,PAK2,PBX3,PIM1,PLAU,PLSCR3,PPP1R11,PRKAR1A,PRKCZ,RAB22A…	98
Cellular Movement	invasion of tumor cell lines	5.83e-06	-1.106	ADAM8,ADI1,ADM,ADRB2,AGO2,AGR2,APP,AXL,CAT,CAV1,CCNA2,CDKN1B,CTSB,DLC1,E2F5,EPCAM,EZH2,FSCN1,GRN,HIPK2,ID1,IL8,ITGB4,KISS1,LCP1,LEF1,LPAR1,MET,NAMPT,NFAT5,PIK3R2,PLAT,PLAU,PTP4A2,RAB11FIP1,RELA,SRC,STAT3,STMN1,TCIRG1,TGFBI,TGFBR2,TIMP2,TNK2,VEGFA	45
Cellular Movement	invasion of cells	7.32e-06	-1.451	ADAM8,ADI1,ADM,ADRB2,AGO2,AGR2,APP,AXL,CAT,CAV1,CCNA2,CCNB1IP1,CDKN1B,CTSB,DLC1,E2F5,EPCAM,EZH2,FKBP1A,FSCN1,FST,GBP1,GRN,HIPK2,ID1,IL8,ITGB4,KISS1,LCP1,LEF1,LPAR1,MET,NAMPT,NFAT5,PIK3R2,PLAT,PLAU,PTP4A2,RAB11FIP1,RELA,SRC,STAT3,STMN1,TCIRG1,TGFBI,TGFBR2,TIMP2,TNK2,VEGFA	49
Cell Death and Survival	apoptosis of prostate cancer cell lines	1.39e-05	-1.56	ADI1,BIRC3,CAT,CAV1,FST,GADD45A,ID1,IGFBP1,IGFBP3,IL24,MAP3K7,MET,PIM1,PLAU,PRKAR1A,RELA,SH3RF1,SIAH2,STAT3,STK4	20
Cardiovascular System Development and Function	development of cardiovascular system	3.04e-05	-2.407	ADAM15,ADM,ADM2,ANGPTL4,APP,AXL,CAV1,CDKN1B,CTSB,GBP1,GCLC,GTF2I,HIPK2,HMGB2,HSPB1,ID1,IGFBP3,IL8,MAP3K7,MET,MKKS,MTDH,NOTCH1,NR2F2,PIM1,SARS,SRC,SRI,STC1,TGFBR2,TIMP2,TNFRSF12A,TPM1,VEGFA,WARS,YWHAZ	36
Cardiovascular System Development and Function	development of blood vessel	3.27e-05	-2.034	ADAM15,ADM,ADM2,ANGPTL4,APP,AXL,CAV1,CDKN1B,GBP1,GCLC,GTF2I,HIPK2,HMGB2,HSPB1,ID1,IGFBP3,IL8,MAP3K7,MET,MTDH,NOTCH1,NR2F2,PIM1,SARS,SRC,STC1,TGFBR2,TIMP2,TNFRSF12A,VEGFA,WARS,YWHAZ	32
Organismal Development	development of blood vessel	3.27e-05	-2.034	ADAM15,ADM,ADM2,ANGPTL4,APP,AXL,CAV1,CDKN1B,GBP1,GCLC,GTF2I,HIPK2,HMGB2,HSPB1,ID1,IGFBP3,IL8,MAP3K7,MET,MTDH,NOTCH1,NR2F2,PIM1,SARS,SRC,STC1,TGFBR2,TIMP2,TNFRSF12A,VEGFA,WARS,YWHAZ	32
Cell Death and Survival	apoptosis of tumor cell lines	3.62e-05	0.73	ADI1,ADM,APP,ASNS,ATF4,BEX2,BIRC3,CAT,CAV1,CCNG1,CDK6,CDKN1B,CERS6,CKAP2,CTSB,DDIT4,DNM1L,DSG2,DUT,ELAVL1,ENC1,EZH2,FST,GADD45A,GRN,HDAC1,HIPK2,HNRNPC,HSPB1,ID1,IGFBP1,IGFBP3,IL24,IL8,ITGB4,KISS1,LATS2,LGALS8,MAP2K4,MAP3K7,MCOLN1,MET,MSN,MST4,MT1F,MTMR6,NEK6,NFKB2,NOTCH1,NQO1,PAK2,PBX3,PIM1,PLAU,PLSCR3,PPP1R11,PRKAR1A,PRKCZ,RASD1,RELA,RPLP0,SGK1,SH3RF1,SIAH2,SRC,ST6GAL1,STAP2,STAT3,STK4,STMN1,TCF…	76
Cellular Movement	invasion of ovarian cancer cell lines	4.98e-05	0.479	AXL,CAV1,DLC1,PIK3R2,PLAU,SRC,STAT3,VEGFA	8
Cancer	renal-cell carcinoma	6.64e-05		ADAM8,ADM,AXL,CAV1,CTDSPL,DIRC2,DUSP6,FKBP1A,LHFPL2,MET,NPIPB4 (includes others),PDLIM7,PNP,RELA,SIAH2,STAT3,TIMP2,TPM1,TRIB1,TSPAN5,TUBB,XPO5	22
Organ Development	renal-cell carcinoma	6.64e-05		ADAM8,ADM,AXL,CAV1,CTDSPL,DIRC2,DUSP6,FKBP1A,LHFPL2,MET,NPIPB4 (includes others),PDLIM7,PNP,RELA,SIAH2,STAT3,TIMP2,TPM1,TRIB1,TSPAN5,TUBB,XPO5	22
Organismal Injury and Abnormalities	renal-cell carcinoma	6.64e-05		ADAM8,ADM,AXL,CAV1,CTDSPL,DIRC2,DUSP6,FKBP1A,LHFPL2,MET,NPIPB4 (includes others),PDLIM7,PNP,RELA,SIAH2,STAT3,TIMP2,TPM1,TRIB1,TSPAN5,TUBB,XPO5	22
Renal and Urological Disease	renal-cell carcinoma	6.64e-05		ADAM8,ADM,AXL,CAV1,CTDSPL,DIRC2,DUSP6,FKBP1A,LHFPL2,MET,NPIPB4 (includes others),PDLIM7,PNP,RELA,SIAH2,STAT3,TIMP2,TPM1,TRIB1,TSPAN5,TUBB,XPO5	22
Cardiovascular System Development and Function	angiogenesis	9.11e-05	-1.495	ADAM15,ADM,ADM2,ANGPTL4,AXL,CAV1,CTSB,GBP1,GTF2I,HIPK2,HSPB1,ID1,IGFBP3,IL8,MAP3K7,MET,MTDH,NOTCH1,SARS,SRC,TIMP2,TNFRSF12A,VEGFA,WARS,YWHAZ	25
Cancer	Renal Cancer and Tumors	0.000101		ADAM8,ADM,AXL,CAV1,CTDSPL,DIRC2,DUSP6,FKBP1A,LHFPL2,MET,NPIPB4 (includes others),PDLIM7,PNP,RELA,SIAH2,STAT3,TACSTD2,TIMP2,TPM1,TRIB1,TSPAN5,TUBA4A,TUBB,TUBB2A,VEGFA,XPO5	26
Organ Development	Renal Cancer and Tumors	0.000101		ADAM8,ADM,AXL,CAV1,CTDSPL,DIRC2,DUSP6,FKBP1A,LHFPL2,MET,NPIPB4 (includes others),PDLIM7,PNP,RELA,SIAH2,STAT3,TACSTD2,TIMP2,TPM1,TRIB1,TSPAN5,TUBA4A,TUBB,TUBB2A,VEGFA,XPO5	26
Organismal Injury and Abnormalities	Renal Cancer and Tumors	0.000101		ADAM8,ADM,AXL,CAV1,CTDSPL,DIRC2,DUSP6,FKBP1A,LHFPL2,MET,NPIPB4 (includes others),PDLIM7,PNP,RELA,SIAH2,STAT3,TACSTD2,TIMP2,TPM1,TRIB1,TSPAN5,TUBA4A,TUBB,TUBB2A,VEGFA,XPO5	26
Renal and Urological Disease	Renal Cancer and Tumors	0.000101		ADAM8,ADM,AXL,CAV1,CTDSPL,DIRC2,DUSP6,FKBP1A,LHFPL2,MET,NPIPB4 (includes others),PDLIM7,PNP,RELA,SIAH2,STAT3,TACSTD2,TIMP2,TPM1,TRIB1,TSPAN5,TUBA4A,TUBB,TUBB2A,VEGFA,XPO5	26
Cell Death and Survival	apoptosis of lymphoma cell lines	0.000102	-0.209	BIRC3,CAT,DUT,EZH2,HNRNPC,HSPB1,MSN,NFKB2,NOTCH1,PRKCZ,RELA,RPLP0,ST6GAL1,STAT3,XBP1,YWHAZ	16
Cell Death and Survival	apoptosis	0.00011	1.262	ADI1,ADM,ANGPTL4,API5,APP,ARAF,ARRB1,ASNS,ATF4,AXL,AZI2,BEX2,BIRC3,BRE,CANX,CAT,CAV1,CCNG1,CDK6,CDKN1B,CERS6,CKAP2,CTSB,DDIT4,DLC1,DNM1L,DSG2,DUSP6,DUT,E2F6,ELAVL1,ENC1,EZH2,FKBP1A,FST,GADD45A,GCLC,GRN,HDAC1,HIPK2,HNRNPC,HSD17B10,HSPB1,HYOU1,ID1,IGFBP1,IGFBP3,IL24,IL8,INPP5E,ITGB4,KISS1,LATS2,LGALS8,LPAR1,MAP2K4,MAP3K7,MCOLN1,MET,MSN,MST4,MT1F,MTDH,MTMR6,NAMPT,NEK6,NFKB2,NOTCH1,NQO1,PAK2,PBX3,PIM…	105
Cell Death and Survival	cell death	0.000116	0.827	ADI1,ADM,AGR2,ALDH3B1,ANGPTL4,API5,APP,ARAF,ARRB1,ASNS,ATF4,AXL,AZI2,BEX2,BIRC3,BRE,CANX,CAPN2,CAT,CAV1,CCNG1,CDK6,CDKN1B,CDR2L,CERS6,CKAP2,CREB3L2,CTSB,DDIT4,DLC1,DNM1L,DSG2,DTL,DUSP6,DUT,E2F6,ELAVL1,ENC1,EZH2,FKBP1A,FST,GADD45A,GCLC,GPR56,GRN,HDAC1,HIPK2,HNRNPC,HSD17B10,HSPB1,HYOU1,ID1,IGFBP1,IGFBP3,IL11,IL24,IL8,INPP5E,ISG15,ITGB4,KISS1,LATS2,LGALS8,LPAR1,MAP2K4,MAP3K7,MCOLN1,MED28,MET,MSN,MST…	129
Cancer	pelvic cancer	0.000123		ADAM15,AGO2,AGR2,ARAF,AXL,BIRC3,CAV1,CCNA2,CCT5,CD99L2,CDK4,CDKN1B,CKB,CKS1B,CTDSPL,CTSB,DST,EIF2S2,EIF2S3,EPCAM,EZH2,FILIP1L,FKBP1A,FLNC,GBP2,GJB2,HDAC1,HIPK2,HN1,HSPB1,IGFBP1,IGFBP3,IL8,ISG15,ITGB4,KAT2B,KISS1,KRT81,LACTB,LAMA5,LCP1,LEF1,LGALS8,LPAR1,LPP,MCM5,MET,MICB,MSLN,MTHFD2,MYL9,NASP,NEDD4,NQO1,NR2F2,PAPSS2,PIM1,PLAT,PLAU,PPP3CB,PRKCZ,PSAT1,RAD50,RRAS2,SEL1L3,SGK1,SKP1,SLC16A3,SLC35A4,SLC…	86
Cellular Growth and Proliferation	colony formation of cells	0.000126	-1.762	CAT,CAV1,CDCA7,CDKN1B,CTSB,DLC1,E2F5,EPCAM,GADD45A,GRN,IGFBP3,IL11,ITGB4,LOXL4,MET,MST4,MT1X,NEK6,NOTCH1,PLAU,PRKAR1A,RASD1,RELA,RPL23A,SLC3A2,SRC,STAT3,VEGFA,WRN	29
Cell Death and Survival	necrosis	0.000129	0.772	ADI1,ADM,AGR2,ALDH3B1,APP,ARRB1,ASNS,ATF4,AXL,BEX2,BIRC3,CAPN2,CAT,CAV1,CCNG1,CDK6,CDKN1B,CDR2L,CERS6,CKAP2,CREB3L2,CTSB,DDIT4,DNM1L,DSG2,DTL,DUT,E2F6,ELAVL1,ENC1,EZH2,FKBP1A,FST,GADD45A,GRN,HDAC1,HIPK2,HNRNPC,HSD17B10,HSPB1,HYOU1,ID1,IGFBP1,IGFBP3,IL24,IL8,ITGB4,KISS1,LATS2,LGALS8,LPAR1,MAP2K4,MAP3K7,MCOLN1,MED28,MET,MSN,MST4,MT1F,MT1X,MTDH,MTMR6,NAMPT,NEK6,NFIX,NFKB2,NOTCH1,NQO1,PAK2,PBX3,PI4KB…	110
Cancer	renal cancer	0.000149		ADAM8,ADM,AXL,CAV1,CTDSPL,DIRC2,DUSP6,FKBP1A,LHFPL2,MET,NPIPB4 (includes others),PDLIM7,PNP,RELA,SIAH2,STAT3,TIMP2,TPM1,TRIB1,TSPAN5,TUBA4A,TUBB,TUBB2A,VEGFA,XPO5	25
Organ Development	renal cancer	0.000149		ADAM8,ADM,AXL,CAV1,CTDSPL,DIRC2,DUSP6,FKBP1A,LHFPL2,MET,NPIPB4 (includes others),PDLIM7,PNP,RELA,SIAH2,STAT3,TIMP2,TPM1,TRIB1,TSPAN5,TUBA4A,TUBB,TUBB2A,VEGFA,XPO5	25
Organismal Injury and Abnormalities	renal cancer	0.000149		ADAM8,ADM,AXL,CAV1,CTDSPL,DIRC2,DUSP6,FKBP1A,LHFPL2,MET,NPIPB4 (includes others),PDLIM7,PNP,RELA,SIAH2,STAT3,TIMP2,TPM1,TRIB1,TSPAN5,TUBA4A,TUBB,TUBB2A,VEGFA,XPO5	25
Renal and Urological Disease	renal cancer	0.000149		ADAM8,ADM,AXL,CAV1,CTDSPL,DIRC2,DUSP6,FKBP1A,LHFPL2,MET,NPIPB4 (includes others),PDLIM7,PNP,RELA,SIAH2,STAT3,TIMP2,TPM1,TRIB1,TSPAN5,TUBA4A,TUBB,TUBB2A,VEGFA,XPO5	25
Cell Death and Survival	cell viability of tumor cell lines	0.000175	-0.573	AGO2,APP,ARRB1,AXL,BEX2,CAT,CAV1,CCNA2,CCNG1,CDK6,CDKN1B,CERK,DUSP6,ELAVL1,GCLC,GLUD1,GRK4,HNRNPUL1,IGFBP3,IL8,LATS2,LEF1,MAP3K7,MCOLN1,MET,MTDH,MTMR6,NAMPT,NFKB2,NOTCH1,PBX3,PIK3R2,PIM1,PLAU,PPP1R11,PRKCZ,PTP4A2,PTPRG,RELA,RNF4,SGK1,SGPP1,SLC25A23,SRC,STAT3,STC1,TGFBR2,TIMP2,TNK2,VEGFA,WRN	51
Cellular Growth and Proliferation	proliferation of tumor cells	0.00018	-1.145	ADAM15,CAV1,CDK4,CDK6,CTSB,FST,GRN,ID1,IGFBP1,IGFBP3,IL24,ITGB4,MET,NOTCH1,SLC3A2,SRC,STAT3,VEGFA,XBP1,ZMAT3	20
Cellular Development	proliferation of tumor cells	0.00018	-1.145	ADAM15,CAV1,CDK4,CDK6,CTSB,FST,GRN,ID1,IGFBP1,IGFBP3,IL24,ITGB4,MET,NOTCH1,SLC3A2,SRC,STAT3,VEGFA,XBP1,ZMAT3	20
Cancer	proliferation of tumor cells	0.00018	-1.145	ADAM15,CAV1,CDK4,CDK6,CTSB,FST,GRN,ID1,IGFBP1,IGFBP3,IL24,ITGB4,MET,NOTCH1,SLC3A2,SRC,STAT3,VEGFA,XBP1,ZMAT3	20
Tumor Morphology	proliferation of tumor cells	0.00018	-1.145	ADAM15,CAV1,CDK4,CDK6,CTSB,FST,GRN,ID1,IGFBP1,IGFBP3,IL24,ITGB4,MET,NOTCH1,SLC3A2,SRC,STAT3,VEGFA,XBP1,ZMAT3	20
Cancer	urinary tract tumor	0.000181		BIRC3,CDK4,EZH2,GJB2,LCP1,LOXL4,NEDD4,NQO1,PLAT,STAT3,TIMP2,TSC1,TUBA4A,TUBB,TUBB2A,TUBB6	16
Organismal Injury and Abnormalities	urinary tract tumor	0.000181		BIRC3,CDK4,EZH2,GJB2,LCP1,LOXL4,NEDD4,NQO1,PLAT,STAT3,TIMP2,TSC1,TUBA4A,TUBB,TUBB2A,TUBB6	16
Renal and Urological Disease	urinary tract tumor	0.000181		BIRC3,CDK4,EZH2,GJB2,LCP1,LOXL4,NEDD4,NQO1,PLAT,STAT3,TIMP2,TSC1,TUBA4A,TUBB,TUBB2A,TUBB6	16
Cellular Movement	invasion of colon cancer cell lines	0.000184	-1.125	AXL,CAV1,FSCN1,HIPK2,ITGB4,MET,NFAT5,SRC,STAT3,VEGFA	10
Gene Expression	expression of RNA	0.000208	-0.007	AGO2,APOL3/APOL4,APP,ARRB1,ATF4,ATP2B4,AZI2,CAV1,CCNDBP1,CDKN1B,CEBPG,CKAP2,CLOCK,CREB3L2,CREB5,CREG1,CTDSPL,E2F6,EIF2S3,ENC1,EZH2,FST,FUBP3,GCLC,GTF2I,HDAC1,HEATR1,HELZ2,HIPK2,HMGB2,HMGN2,HNRNPC,HSPB1,ID1,IL10RB,IL11,IRF9,KAT2B,LEF1,LPAR1,MAD2L2,MAP2K4,MAP3K7,MAPKAPK3,MED28,MMS19,MTDH,MXD4,NEK6,NFAT5,NFIX,NFKB2,NFYA,NOTCH1,NQO1,NR2F2,PHGDH,POLR2L,PRDM4,PRKAG1,PRKAR1A,PTRF,RBPJ,RELA,RNF4,RPL6,RRB…	91
Cellular Movement	migration of multiple myeloma cells	0.000214		CAV1,SRC,VEGFA	3
Nucleic Acid Metabolism	quantity of NAD+	0.000214		NAMPT,NAPRT1,NQO1	3
Cell Morphology	morphology of fibroblasts	0.000226		CAV1,MET,TGFBR2,TPM1	4
Connective Tissue Development and Function	morphology of fibroblasts	0.000226		CAV1,MET,TGFBR2,TPM1	4
Tissue Morphology	morphology of fibroblasts	0.000226		CAV1,MET,TGFBR2,TPM1	4
Cellular Movement	migration of endothelial cells	0.000287	-1.21	ADAM15,ADM,AXL,CAV1,CDKN1B,HSPB1,ID1,IGFBP3,IL8,MAP3K7,PIM1,SRC,STAT3,STC1,TGFBR2,TIMP2,TNFRSF12A,VEGFA,YWHAZ	19
Cardiovascular System Development and Function	migration of endothelial cells	0.000287	-1.21	ADAM15,ADM,AXL,CAV1,CDKN1B,HSPB1,ID1,IGFBP3,IL8,MAP3K7,PIM1,SRC,STAT3,STC1,TGFBR2,TIMP2,TNFRSF12A,VEGFA,YWHAZ	19
Amino Acid Metabolism	metabolism of amino acids	0.0003		ASNS,ATF4,CTH,DDAH1,GCLC,GLUD1,OTUB2,PYCR1,QDPR,SHMT1,SLC7A5	11
Small Molecule Biochemistry	metabolism of amino acids	0.0003		ASNS,ATF4,CTH,DDAH1,GCLC,GLUD1,OTUB2,PYCR1,QDPR,SHMT1,SLC7A5	11
Cellular Growth and Proliferation	colony formation of tumor cell lines	0.000314	-0.912	CAV1,CDKN1B,CTSB,DLC1,E2F5,GADD45A,GRN,IGFBP3,ITGB4,LOXL4,MST4,MT1X,NEK6,NOTCH1,PLAU,PRKAR1A,RASD1,RELA,RPL23A,SRC,STAT3,VEGFA	22
Gene Expression	transactivation of RNA	0.000328	0.114	API5,APP,ARRB1,BEX2,CAMK1D,E2F6,GTF2I,HDAC1,HERC5,HNRNPC,IL8,IRF9,ISG20L2,MAD2L2,MAP3K7,MCM5,MED19,MED28,NAP1L1,NKIRAS2,NOTCH1,NR2C2AP,PIM1,POLR2L,PRKCZ,PTPRU,RELA,SRC,STAT3,TCF3,TNFRSF1B,UAP1,WRN	33
Cell Cycle	delay in initiation of G1 phase	0.000334		ARRB1,CDK4,CREG1,ELAVL1,NASP	5
Tissue Morphology	morphology of connective tissue	0.000334		CAV1,MET,PRKCZ,TGFBR2,TPM1	5
Cancer	HER2-negative breast cancer	0.000396		CAV1,CDK6,DLC1,FKBP1A,IGFBP3,IL8,MET,NQO1,PIM1,PLAT,PTPRG,TGFBI,TGFBR2,TIMP2,TNFRSF1B	15
Organismal Injury and Abnormalities	HER2-negative breast cancer	0.000396		CAV1,CDK6,DLC1,FKBP1A,IGFBP3,IL8,MET,NQO1,PIM1,PLAT,PTPRG,TGFBI,TGFBR2,TIMP2,TNFRSF1B	15
Reproductive System Disease	HER2-negative breast cancer	0.000396		CAV1,CDK6,DLC1,FKBP1A,IGFBP3,IL8,MET,NQO1,PIM1,PLAT,PTPRG,TGFBI,TGFBR2,TIMP2,TNFRSF1B	15
Cancer	metastasis	0.000406	0	ADAM15,AGR2,ARAF,AXL,CAPN2,CAV1,DSG2,DUSP6,EZH2,FKBP1A,FST,HMGB2,IL8,ITGB4,LGALS8,MET,PAPSS2,PLAT,PLAU,RAB31,SEL1L3,SERTAD2,SLC16A3,SLC7A11,TNK2,TUBA4A,TUBB,TUBB2A,VEGFA	29
Cell Cycle	delay in interphase of tumor cell lines	0.000448		ARRB1,CDK4,CREG1,ELAVL1,NASP	5
Cellular Growth and Proliferation	proliferation of connective tissue cells	0.000456	-1.044	CDK4,CDK6,CDKN1B,FERMT1,IGFBP3,IL8,MAP3K7,MET,NOTCH1,PLAU,SLC3A2,STAT3,STC1,TGFBR2,TNFRSF12A,TNK2,TPM1,WRN	18
Cell Morphology	tubulation of cells	0.000501	-2.573	ANGPTL4,AXL,CAV1,GBP1,ID1,IGFBP3,IL8,MAP3K7,SRC,VEGFA,YWHAZ	11
Cellular Movement	cell movement of tumor cell lines	0.000539	-1.127	ADAM15,ADRB2,AGR2,AP2M1,ARRB1,ASNS,AXL,CAPN2,CAT,CAV1,CDKN1B,CTSB,DCBLD2,DLC1,E2F5,EZH2,FERMT2,FLNC,FSCN1,GDI1,GRN,HES6,HIPK2,ID1,IGFBP1,IGFBP3,IL8,KISS1,LCP1,LPAR1,MET,MSN,NEDD4,NOTCH1,PAK2,PLAU,PRKCZ,PTP4A2,PTPRU,RAB11FIP1,RAB21,RALA,SRC,ST6GAL1,STAT3,STMN1,TGFBI,TIMP2,TNK2,VEGFA	50
Cancer	liver tumor	0.000552		ARPC5,ATP1B3,AXL,CAP2,CCNA2,CDK4,CDKN1B,CKS1B,E2F5,ENPP4,EPCAM,EZH2,FKBP1A,GLUD1,HDAC1,IGFBP3,IL8,ISG15,LEF1,LPAR1,MET,NOTCH1,NQO1,PHGDH,PLAU,POLD3,RAD50,RALA,RELA,RPL9,RPLP0,STAT3,TACSTD2,VEGFA	34
Gastrointestinal Disease	liver tumor	0.000552		ARPC5,ATP1B3,AXL,CAP2,CCNA2,CDK4,CDKN1B,CKS1B,E2F5,ENPP4,EPCAM,EZH2,FKBP1A,GLUD1,HDAC1,IGFBP3,IL8,ISG15,LEF1,LPAR1,MET,NOTCH1,NQO1,PHGDH,PLAU,POLD3,RAD50,RALA,RELA,RPL9,RPLP0,STAT3,TACSTD2,VEGFA	34
Hepatic System Disease	liver tumor	0.000552		ARPC5,ATP1B3,AXL,CAP2,CCNA2,CDK4,CDKN1B,CKS1B,E2F5,ENPP4,EPCAM,EZH2,FKBP1A,GLUD1,HDAC1,IGFBP3,IL8,ISG15,LEF1,LPAR1,MET,NOTCH1,NQO1,PHGDH,PLAU,POLD3,RAD50,RALA,RELA,RPL9,RPLP0,STAT3,TACSTD2,VEGFA	34
Amino Acid Metabolism	synthesis of alpha-amino acid	0.000556		ASNS,CTH,GLUD1,PYCR1	4
Small Molecule Biochemistry	synthesis of alpha-amino acid	0.000556		ASNS,CTH,GLUD1,PYCR1	4
Cancer	hepatocellular carcinoma	0.000568		ARPC5,ATP1B3,AXL,CAP2,CCNA2,CDK4,CDKN1B,CKS1B,E2F5,ENPP4,EZH2,FKBP1A,GLUD1,IGFBP3,IL8,LEF1,LPAR1,MET,NOTCH1,NQO1,PLAU,POLD3,RAD50,RALA,RELA	25
Gastrointestinal Disease	hepatocellular carcinoma	0.000568		ARPC5,ATP1B3,AXL,CAP2,CCNA2,CDK4,CDKN1B,CKS1B,E2F5,ENPP4,EZH2,FKBP1A,GLUD1,IGFBP3,IL8,LEF1,LPAR1,MET,NOTCH1,NQO1,PLAU,POLD3,RAD50,RALA,RELA	25
Hepatic System Disease	hepatocellular carcinoma	0.000568		ARPC5,ATP1B3,AXL,CAP2,CCNA2,CDK4,CDKN1B,CKS1B,E2F5,ENPP4,EZH2,FKBP1A,GLUD1,IGFBP3,IL8,LEF1,LPAR1,MET,NOTCH1,NQO1,PLAU,POLD3,RAD50,RALA,RELA	25
Cellular Movement	migration of breast cancer cell lines	0.000588	0.847	ADRB2,ARRB1,AXL,CDKN1B,EZH2,ID1,IGFBP1,IGFBP3,IL8,KISS1,MET,PAK2,PLAU,RAB21,SRC,STAT3,TIMP2,TNK2,VEGFA	19
Cell Signaling	serine phosphorylation of peptide	0.000598		MAPKAPK3,NEK6,PAK2,PRKCZ,STK4,TGFBR2,UHMK1	7
Post-Translational Modification	serine phosphorylation of peptide	0.000598		MAPKAPK3,NEK6,PAK2,PRKCZ,STK4,TGFBR2,UHMK1	7
Protein Synthesis	serine phosphorylation of peptide	0.000598		MAPKAPK3,NEK6,PAK2,PRKCZ,STK4,TGFBR2,UHMK1	7
Cellular Movement	invasion of breast cancer cell lines	0.000617	0.116	ADRB2,CAV1,CCNA2,CDKN1B,CTSB,EZH2,ID1,ITGB4,MET,NAMPT,NFAT5,PLAU,RELA,SRC,STAT3,STMN1,TCIRG1,TGFBR2	18
Cancer	genital tumor	0.000625		ADAM15,AGO2,AGR2,ARAF,AXL,CAV1,CCT5,CDK4,CDKN1B,CKB,CTDSPL,EIF2S2,EIF2S3,EPCAM,EZH2,FKBP1A,FLNC,GBP2,HDAC1,HIPK2,HN1,IGFBP1,IGFBP3,IL8,ISG15,ITGB4,KAT2B,KISS1,LACTB,LAMA5,LEF1,LGALS8,LPAR1,MCM5,MET,MSLN,MTHFD2,MYL9,NASP,PAPSS2,PIM1,PLAU,PPP3CB,PRKCZ,PSAT1,RAD50,RRAS2,SGK1,SKP1,SLC16A3,SLC35A4,SRC,STAT3,STC1,STK4,TACSTD2,TGFBR2,TNS3,TUBA4A,TUBB,TUBB2A,UAP1,VEGFA,ZBTB4,ZC3H15	65
Organismal Injury and Abnormalities	genital tumor	0.000625		ADAM15,AGO2,AGR2,ARAF,AXL,CAV1,CCT5,CDK4,CDKN1B,CKB,CTDSPL,EIF2S2,EIF2S3,EPCAM,EZH2,FKBP1A,FLNC,GBP2,HDAC1,HIPK2,HN1,IGFBP1,IGFBP3,IL8,ISG15,ITGB4,KAT2B,KISS1,LACTB,LAMA5,LEF1,LGALS8,LPAR1,MCM5,MET,MSLN,MTHFD2,MYL9,NASP,PAPSS2,PIM1,PLAU,PPP3CB,PRKCZ,PSAT1,RAD50,RRAS2,SGK1,SKP1,SLC16A3,SLC35A4,SRC,STAT3,STC1,STK4,TACSTD2,TGFBR2,TNS3,TUBA4A,TUBB,TUBB2A,UAP1,VEGFA,ZBTB4,ZC3H15	65
Reproductive System Disease	genital tumor	0.000625		ADAM15,AGO2,AGR2,ARAF,AXL,CAV1,CCT5,CDK4,CDKN1B,CKB,CTDSPL,EIF2S2,EIF2S3,EPCAM,EZH2,FKBP1A,FLNC,GBP2,HDAC1,HIPK2,HN1,IGFBP1,IGFBP3,IL8,ISG15,ITGB4,KAT2B,KISS1,LACTB,LAMA5,LEF1,LGALS8,LPAR1,MCM5,MET,MSLN,MTHFD2,MYL9,NASP,PAPSS2,PIM1,PLAU,PPP3CB,PRKCZ,PSAT1,RAD50,RRAS2,SGK1,SKP1,SLC16A3,SLC35A4,SRC,STAT3,STC1,STK4,TACSTD2,TGFBR2,TNS3,TUBA4A,TUBB,TUBB2A,UAP1,VEGFA,ZBTB4,ZC3H15	65
Cellular Movement	cell movement of breast cancer cell lines	0.000639	0.626	ADRB2,ARRB1,AXL,CDKN1B,EZH2,ID1,IGFBP1,IGFBP3,IL8,KISS1,LPAR1,MET,PAK2,PLAU,PRKCZ,RAB21,SRC,STAT3,TIMP2,TNK2,VEGFA	21
Cardiovascular System Development and Function	vasculogenesis	0.00064	-2.037	ADAM15,ADM,ANGPTL4,APP,AXL,CAV1,CDKN1B,GBP1,GCLC,HIPK2,HMGB2,ID1,IGFBP3,IL8,MAP3K7,MET,NOTCH1,NR2F2,PIM1,SARS,SRC,STC1,TIMP2,TNFRSF12A,VEGFA,YWHAZ	26
Organismal Development	vasculogenesis	0.00064	-2.037	ADAM15,ADM,ANGPTL4,APP,AXL,CAV1,CDKN1B,GBP1,GCLC,HIPK2,HMGB2,ID1,IGFBP3,IL8,MAP3K7,MET,NOTCH1,NR2F2,PIM1,SARS,SRC,STC1,TIMP2,TNFRSF12A,VEGFA,YWHAZ	26
Cancer	liver cancer	0.000648		ARPC5,ATP1B3,AXL,CAP2,CCNA2,CDK4,CDKN1B,CKS1B,E2F5,ENPP4,EPCAM,EZH2,FKBP1A,GLUD1,IGFBP3,IL8,ISG15,LEF1,LPAR1,MET,NOTCH1,NQO1,PHGDH,PLAU,POLD3,RAD50,RALA,RELA,RPL9,RPLP0,STAT3,TACSTD2,VEGFA	33
Gastrointestinal Disease	liver cancer	0.000648		ARPC5,ATP1B3,AXL,CAP2,CCNA2,CDK4,CDKN1B,CKS1B,E2F5,ENPP4,EPCAM,EZH2,FKBP1A,GLUD1,IGFBP3,IL8,ISG15,LEF1,LPAR1,MET,NOTCH1,NQO1,PHGDH,PLAU,POLD3,RAD50,RALA,RELA,RPL9,RPLP0,STAT3,TACSTD2,VEGFA	33
Hepatic System Disease	liver cancer	0.000648		ARPC5,ATP1B3,AXL,CAP2,CCNA2,CDK4,CDKN1B,CKS1B,E2F5,ENPP4,EPCAM,EZH2,FKBP1A,GLUD1,IGFBP3,IL8,ISG15,LEF1,LPAR1,MET,NOTCH1,NQO1,PHGDH,PLAU,POLD3,RAD50,RALA,RELA,RPL9,RPLP0,STAT3,TACSTD2,VEGFA	33
Organismal Injury and Abnormalities	endometriosis	0.000688		ALDH1A3,ATF4,CCNA2,FST,GALT,HDAC1,HSPB1,ID1,IGFBP1,IL11,IL8,ISG20,ITGB4,MT1E,MT1F,MT1X,PFKFB3,PIK3R2,PKIA,RELA,SGK1,SLC2A3,SLC9A1,SRPRB,STC1,TGFBI,TIMP2,TNFRSF1B,TNK2,VEGFA,XRCC6	31
Reproductive System Disease	endometriosis	0.000688		ALDH1A3,ATF4,CCNA2,FST,GALT,HDAC1,HSPB1,ID1,IGFBP1,IL11,IL8,ISG20,ITGB4,MT1E,MT1F,MT1X,PFKFB3,PIK3R2,PKIA,RELA,SGK1,SLC2A3,SLC9A1,SRPRB,STC1,TGFBI,TIMP2,TNFRSF1B,TNK2,VEGFA,XRCC6	31
Cellular Assembly and Organization	formation of actin stress fibers	0.000704	-1.51	ARRB1,CAV1,CDK4,CDK6,DLC1,IL8,KISS1,TGFBI,TNS3,TPM1,TSC1,VEGFA	12
Cellular Function and Maintenance	formation of actin stress fibers	0.000704	-1.51	ARRB1,CAV1,CDK4,CDK6,DLC1,IL8,KISS1,TGFBI,TNS3,TPM1,TSC1,VEGFA	12
Tissue Development	formation of actin stress fibers	0.000704	-1.51	ARRB1,CAV1,CDK4,CDK6,DLC1,IL8,KISS1,TGFBI,TNS3,TPM1,TSC1,VEGFA	12
Cell Death and Survival	cell viability of prostate cancer cell lines	0.000725	-0.899	IGFBP3,IL8,MET,NFKB2,PIM1,PLAU,SRC,STAT3	8
Cell Cycle	delay in G1 phase of tumor cell lines	0.000809		ARRB1,CREG1,ELAVL1,NASP	4
Cellular Growth and Proliferation	proliferation of prostate cancer cell lines	0.000956	-0.302	ADM,AXL,CDK6,CDKN1B,EZH2,FSCN1,FST,IGFBP1,IGFBP3,IL8,LCP1,LEF1,MET,MST4,NOTCH1,PIM1,PRKAR1A,SRC,STAT3,TNK2,XBP1	21
Cellular Development	proliferation of prostate cancer cell lines	0.000956	-0.302	ADM,AXL,CDK6,CDKN1B,EZH2,FSCN1,FST,IGFBP1,IGFBP3,IL8,LCP1,LEF1,MET,MST4,NOTCH1,PIM1,PRKAR1A,SRC,STAT3,TNK2,XBP1	21
Cardiovascular System Development and Function	formation of endothelial tube	0.000973	-2.194	ADAM15,IL8,PLAU,SRC,TGFBR2,VEGFA	6
Tissue Development	formation of endothelial tube	0.000973	-2.194	ADAM15,IL8,PLAU,SRC,TGFBR2,VEGFA	6
Cellular Movement	migration of fibrosarcoma cell lines	0.000973	-1.746	AP2M1,CAT,FLNC,KISS1,PLAU,TIMP2	6
Cell Death and Survival	cell death of carcinoma cell lines	0.000978	-0.089	AXL,CDKN1B,CERS6,GRN,IGFBP3,MAP2K4,MAP3K7,MET,MTDH,NOTCH1,NQO1,PRKAR1A,PRKCZ,RASD1,RELA,SLC7A11,SRC,STAT3	18
Cell Death and Survival	cell viability of cervical cancer cell lines	0.00102	0.243	AGO2,CAV1,CCNA2,CDK6,CERK,DUSP6,GRK4,HNRNPUL1,LATS2,MCOLN1,MTMR6,PIK3R2,PPP1R11,PTP4A2,PTPRG,SGK1,SGPP1,TGFBR2,TNK2	19
Cellular Development	tubulation of endothelial cells	0.00106	-2.789	AXL,CAV1,GBP1,ID1,IGFBP3,IL8,MAP3K7,SRC,YWHAZ	9
Cardiovascular System Development and Function	tubulation of endothelial cells	0.00106	-2.789	AXL,CAV1,GBP1,ID1,IGFBP3,IL8,MAP3K7,SRC,YWHAZ	9
Organismal Development	tubulation of endothelial cells	0.00106	-2.789	AXL,CAV1,GBP1,ID1,IGFBP3,IL8,MAP3K7,SRC,YWHAZ	9
Cell Morphology	tubulation of endothelial cells	0.00106	-2.789	AXL,CAV1,GBP1,ID1,IGFBP3,IL8,MAP3K7,SRC,YWHAZ	9
Tissue Development	tubulation of endothelial cells	0.00106	-2.789	AXL,CAV1,GBP1,ID1,IGFBP3,IL8,MAP3K7,SRC,YWHAZ	9
Cancer	triple-negative breast cancer	0.00106		CAV1,CDK6,DLC1,IGFBP3,IL8,MET,NQO1,PIM1,PLAT,PTPRG,TGFBI,TGFBR2,TIMP2,TNFRSF1B	14
Organismal Injury and Abnormalities	triple-negative breast cancer	0.00106		CAV1,CDK6,DLC1,IGFBP3,IL8,MET,NQO1,PIM1,PLAT,PTPRG,TGFBI,TGFBR2,TIMP2,TNFRSF1B	14
Reproductive System Disease	triple-negative breast cancer	0.00106		CAV1,CDK6,DLC1,IGFBP3,IL8,MET,NQO1,PIM1,PLAT,PTPRG,TGFBI,TGFBR2,TIMP2,TNFRSF1B	14
Cancer	oral squamous cell carcinoma	0.00108		DAAM1,DCBLD2,DPAGT1,DSG2,IGFBP3,IL24,IL8,LPAR1,MET,PCDH7,PDLIM5,TACSTD2,TPM1,TUBA4A,TUBB,TUBB2A	16
Gastrointestinal Disease	oral squamous cell carcinoma	0.00108		DAAM1,DCBLD2,DPAGT1,DSG2,IGFBP3,IL24,IL8,LPAR1,MET,PCDH7,PDLIM5,TACSTD2,TPM1,TUBA4A,TUBB,TUBB2A	16
Cellular Movement	migration of bladder cancer cell lines	0.00113		CAV1,GRN,IL8,RALA	4
Cellular Growth and Proliferation	proliferation of breast cancer cell lines	0.00114	-0.378	BEX2,CAT,CAV1,CDKN1B,DLC1,EEF1A1,ELAVL1,GRN,ID1,IGFBP1,IGFBP3,IL24,ITGB4,KISS1,MED28,MET,NQO1,PIM1,PLAU,PTPRG,SLC9A1,SRC,STAT3,TACSTD2,TGFBR2,TIMP2,TPM1,VEGFA,XBP1	29
Cellular Development	proliferation of breast cancer cell lines	0.00114	-0.378	BEX2,CAT,CAV1,CDKN1B,DLC1,EEF1A1,ELAVL1,GRN,ID1,IGFBP1,IGFBP3,IL24,ITGB4,KISS1,MED28,MET,NQO1,PIM1,PLAU,PTPRG,SLC9A1,SRC,STAT3,TACSTD2,TGFBR2,TIMP2,TPM1,VEGFA,XBP1	29
Infectious Disease	Viral Infection	0.0012	-1.399	AGO2,ANKRD9,AP2M1,AP3M1,ARAF,ARRB1,ATP6V0E1,AXL,BICD2,BIRC3,CAMK1D,CAV1,CDK4,CDKN1B,CHMP2B,CLDND1,CLOCK,CNST,COL5A1,CTSB,DSG2,EDEM1,EEF1A1,ENC1,EZH2,FKBP1A,FSCN1,GALC,GBP1,GCLC,GPT2,GTF2I,GYG1,HDAC1,HEATR1,HIST1H2BD,HMGCS1,HMGN2,HNRNPC,IFIT1,IFIT2,IL10RB,IL8,IRF9,ISG15,ISG20,ISG20L2,LEF1,LTA4H,MAP3K7,MED19,MED28,MICB,MMADHC,MT1X,NEDD4,NUP153,OASL,PAK2,PCOLCE2,PGRMC2,PLAT,PLAU,PLIN3,POLR2L,PPP3CB,…	95
Cell Death and Survival	cell viability of brain cancer cell lines	0.00126	-0.266	GLUD1,MET,PLAU,RELA,STAT3,STC1,VEGFA	7
Cancer	bladder tumor	0.00129		BIRC3,CDK4,EZH2,GJB2,LCP1,LOXL4,NEDD4,NQO1,PLAT,STAT3,TSC1,TUBA4A,TUBB2A	13
Organismal Injury and Abnormalities	bladder tumor	0.00129		BIRC3,CDK4,EZH2,GJB2,LCP1,LOXL4,NEDD4,NQO1,PLAT,STAT3,TSC1,TUBA4A,TUBB2A	13
Renal and Urological Disease	bladder tumor	0.00129		BIRC3,CDK4,EZH2,GJB2,LCP1,LOXL4,NEDD4,NQO1,PLAT,STAT3,TSC1,TUBA4A,TUBB2A	13
Small Molecule Biochemistry	synthesis of nitric oxide	0.00131	-0.801	ADM,APP,ATP2B4,CAV1,IGFBP3,NQO1,PLAU,RELA,TNFRSF1B,VEGFA	10
Cell Signaling	synthesis of nitric oxide	0.00131	-0.801	ADM,APP,ATP2B4,CAV1,IGFBP3,NQO1,PLAU,RELA,TNFRSF1B,VEGFA	10
Cell Death and Survival	cell death of lung cancer cell lines	0.00132	0.066	AXL,BIRC3,CDKN1B,CERS6,GADD45A,HIPK2,IGFBP3,LGALS8,MAP2K4,MAP3K7,MET,NOTCH1,NQO1,PRKCZ,RASD1,RELA,SLC7A11,SRC,STAT3	19
Cellular Growth and Proliferation	proliferation of lung cancer cell lines	0.00134	-2.578	AXL,CAV1,CDK4,DLC1,GRN,ID1,IGFBP3,MAP3K7,MET,NASP,NOTCH1,PIM1,RASD1,RELA,SLC3A2,SLC7A11,SNIP1,STAT3,STMN1,TUBB2A	20
Cellular Development	proliferation of lung cancer cell lines	0.00134	-2.578	AXL,CAV1,CDK4,DLC1,GRN,ID1,IGFBP3,MAP3K7,MET,NASP,NOTCH1,PIM1,RASD1,RELA,SLC3A2,SLC7A11,SNIP1,STAT3,STMN1,TUBB2A	20
Cellular Assembly and Organization	formation of cytoskeleton	0.00138	-1.768	ARRB1,CAV1,CDK4,CDK6,DLC1,GDI1,IL8,KISS1,PLAU,STMN1,TGFBI,TNS3,TPM1,TSC1,VEGFA,WASF3	16
Cell Cycle	cell cycle progression	0.00141	-0.836	ASNS,AXL,BEX2,CAV1,CCNA2,CCNB1IP1,CCNG1,CDK4,CDK6,CDKN1B,CKAP2,CKS1B,DTL,EPCAM,EZH2,FGFRL1,GADD45A,GRK4,GRN,HAUS4,HERC5,HIPK2,IGFBP3,IL11,IL8,ITGB4,KAT2B,MAP3K7,MSLN,NEK6,NOTCH1,PIM1,PRKAR1A,RELA,RNF4,SRC,STAT3,STMN1,TCF3,UHMK1,USP3,VEGFA,WRN,XBP1	44
Dermatological Diseases and Conditions	psoriasis	0.00142		ADM,ALDH1A3,ALDH3A2,CAV1,CCT5,CFD,CTSB,EEF1A1,EIF2S2,FKBP1A,FSCN1,GARS,GBP1,GBP2,GJB2,HERC6,ID1,IFI44,IFIT1,IGFBP3,IL24,IL8,ISG15,ISG20,ITGB4,LAMA5,MAPKAPK3,MT1X,NAMPT,OASL,PLAT,PLAU,PPP3CB,PRKCZ,PTRF,SERBP1,SGK1,SYNCRIP,TIMP2,TUBB,VEGFA	41
Developmental Disorder	autosomal dominant hyper-IgE recurrent infection syndrome	0.00145		STAT3,TYK2	2
Hematological Disease	autosomal dominant hyper-IgE recurrent infection syndrome	0.00145		STAT3,TYK2	2
Hereditary Disorder	autosomal dominant hyper-IgE recurrent infection syndrome	0.00145		STAT3,TYK2	2
Immunological Disease	autosomal dominant hyper-IgE recurrent infection syndrome	0.00145		STAT3,TYK2	2
Dermatological Diseases and Conditions	poikiloderma	0.00145		FERMT1,USB1	2
Organismal Injury and Abnormalities	type ii recessive cutis laxa	0.00145		ATP6V0A2,PYCR1	2
Dermatological Diseases and Conditions	type ii recessive cutis laxa	0.00145		ATP6V0A2,PYCR1	2
Connective Tissue Disorders	type ii recessive cutis laxa	0.00145		ATP6V0A2,PYCR1	2
Developmental Disorder	type ii recessive cutis laxa	0.00145		ATP6V0A2,PYCR1	2
Hereditary Disorder	type ii recessive cutis laxa	0.00145		ATP6V0A2,PYCR1	2
Metabolic Disease	type ii recessive cutis laxa	0.00145		ATP6V0A2,PYCR1	2
Skeletal and Muscular Disorders	type ii recessive cutis laxa	0.00145		ATP6V0A2,PYCR1	2
Amino Acid Metabolism	uptake of L-phenylalanine	0.00145		SLC3A2,SLC7A5	2
Small Molecule Biochemistry	uptake of L-phenylalanine	0.00145		SLC3A2,SLC7A5	2
Molecular Transport	uptake of L-phenylalanine	0.00145		SLC3A2,SLC7A5	2
Amino Acid Metabolism	uptake of L-tryptophan	0.00145		SLC3A2,SLC7A5	2
Small Molecule Biochemistry	uptake of L-tryptophan	0.00145		SLC3A2,SLC7A5	2
Molecular Transport	uptake of L-tryptophan	0.00145		SLC3A2,SLC7A5	2
Amino Acid Metabolism	uptake of L-tyrosine	0.00145		SLC3A2,SLC7A5	2
Small Molecule Biochemistry	uptake of L-tyrosine	0.00145		SLC3A2,SLC7A5	2
Molecular Transport	uptake of L-tyrosine	0.00145		SLC3A2,SLC7A5	2
Amino Acid Metabolism	uptake of leucine	0.00145		SLC3A2,SLC7A5	2
Small Molecule Biochemistry	uptake of leucine	0.00145		SLC3A2,SLC7A5	2
Molecular Transport	uptake of leucine	0.00145		SLC3A2,SLC7A5	2
Cellular Movement	cell movement of microvascular endothelial cells	0.0015	-0.774	ADM,IL8,TGFBR2,TIMP2,VEGFA	5
Cardiovascular System Development and Function	cell movement of microvascular endothelial cells	0.0015	-0.774	ADM,IL8,TGFBR2,TIMP2,VEGFA	5
Cancer	malignant ovarian neoplasm	0.00159		AGR2,ARAF,CCT5,CDK4,CTDSPL,EPCAM,HDAC1,HN1,IGFBP1,IGFBP3,IL8,KAT2B,KISS1,LAMA5,MET,MSLN,MTHFD2,PAPSS2,PLAU,PRKCZ,PSAT1,RAD50,RRAS2,SKP1,SLC16A3,SRC,STC1,TACSTD2,TGFBR2,TUBA4A,TUBB,TUBB2A,VEGFA	33
Organismal Injury and Abnormalities	malignant ovarian neoplasm	0.00159		AGR2,ARAF,CCT5,CDK4,CTDSPL,EPCAM,HDAC1,HN1,IGFBP1,IGFBP3,IL8,KAT2B,KISS1,LAMA5,MET,MSLN,MTHFD2,PAPSS2,PLAU,PRKCZ,PSAT1,RAD50,RRAS2,SKP1,SLC16A3,SRC,STC1,TACSTD2,TGFBR2,TUBA4A,TUBB,TUBB2A,VEGFA	33
Reproductive System Disease	malignant ovarian neoplasm	0.00159		AGR2,ARAF,CCT5,CDK4,CTDSPL,EPCAM,HDAC1,HN1,IGFBP1,IGFBP3,IL8,KAT2B,KISS1,LAMA5,MET,MSLN,MTHFD2,PAPSS2,PLAU,PRKCZ,PSAT1,RAD50,RRAS2,SKP1,SLC16A3,SRC,STC1,TACSTD2,TGFBR2,TUBA4A,TUBB,TUBB2A,VEGFA	33
Endocrine System Disorders	malignant ovarian neoplasm	0.00159		AGR2,ARAF,CCT5,CDK4,CTDSPL,EPCAM,HDAC1,HN1,IGFBP1,IGFBP3,IL8,KAT2B,KISS1,LAMA5,MET,MSLN,MTHFD2,PAPSS2,PLAU,PRKCZ,PSAT1,RAD50,RRAS2,SKP1,SLC16A3,SRC,STC1,TACSTD2,TGFBR2,TUBA4A,TUBB,TUBB2A,VEGFA	33
Cellular Movement	cell movement of bone cancer cell lines	0.00161	-0.896	CAPN2,CAV1,CTSB,HIPK2,MET,STMN1	6
Cellular Compromise	stress response of cells	0.00169	-1.65	ALDH3A2,ATF4,CAT,IL24,NAMPT,NQO1,SLC38A2,XBP1	8
Cellular Growth and Proliferation	proliferation of pancreatic cancer cell lines	0.00171	0.792	ADM,CDKN1B,IGFBP3,MET,MSLN,NOTCH1,RALA,RELA,SRC,STAT3	10
Cellular Development	proliferation of pancreatic cancer cell lines	0.00171	0.792	ADM,CDKN1B,IGFBP3,MET,MSLN,NOTCH1,RALA,RELA,SRC,STAT3	10
Cardiovascular System Development and Function	angiogenesis of cornea	0.00172		TIMP2,TNFRSF12A,VEGFA	3
Organismal Development	angiogenesis of cornea	0.00172		TIMP2,TNFRSF12A,VEGFA	3
Organ Development	angiogenesis of cornea	0.00172		TIMP2,TNFRSF12A,VEGFA	3
Tissue Development	angiogenesis of cornea	0.00172		TIMP2,TNFRSF12A,VEGFA	3
Embryonic Development	angiogenesis of cornea	0.00172		TIMP2,TNFRSF12A,VEGFA	3
Visual System Development and Function	angiogenesis of cornea	0.00172		TIMP2,TNFRSF12A,VEGFA	3
Dermatological Diseases and Conditions	premature aging	0.00172		ATP6V0A2,FERMT1,WRN	3
Developmental Disorder	premature aging	0.00172		ATP6V0A2,FERMT1,WRN	3
Hereditary Disorder	premature aging	0.00172		ATP6V0A2,FERMT1,WRN	3
Metabolic Disease	premature aging	0.00172		ATP6V0A2,FERMT1,WRN	3
Cancer	ovarian tumor	0.00203		AGR2,ARAF,AXL,CCT5,CDK4,CTDSPL,EPCAM,HDAC1,HN1,IGFBP1,IGFBP3,IL8,KAT2B,KISS1,LAMA5,MET,MSLN,MTHFD2,PAPSS2,PLAU,PRKCZ,PSAT1,RAD50,RRAS2,SKP1,SLC16A3,SRC,STC1,TACSTD2,TGFBR2,TUBA4A,TUBB,TUBB2A,VEGFA	34
Organismal Injury and Abnormalities	ovarian tumor	0.00203		AGR2,ARAF,AXL,CCT5,CDK4,CTDSPL,EPCAM,HDAC1,HN1,IGFBP1,IGFBP3,IL8,KAT2B,KISS1,LAMA5,MET,MSLN,MTHFD2,PAPSS2,PLAU,PRKCZ,PSAT1,RAD50,RRAS2,SKP1,SLC16A3,SRC,STC1,TACSTD2,TGFBR2,TUBA4A,TUBB,TUBB2A,VEGFA	34
Reproductive System Disease	ovarian tumor	0.00203		AGR2,ARAF,AXL,CCT5,CDK4,CTDSPL,EPCAM,HDAC1,HN1,IGFBP1,IGFBP3,IL8,KAT2B,KISS1,LAMA5,MET,MSLN,MTHFD2,PAPSS2,PLAU,PRKCZ,PSAT1,RAD50,RRAS2,SKP1,SLC16A3,SRC,STC1,TACSTD2,TGFBR2,TUBA4A,TUBB,TUBB2A,VEGFA	34
Cellular Assembly and Organization	development of cytoplasm	0.00204	-1.42	ARRB1,ATG9A,CAV1,CDK4,CDK6,DLC1,GDI1,IL8,KISS1,PLAU,RAB22A,STMN1,TGFBI,TNS3,TPM1,TSC1,VEGFA,WASF3	18
Cancer	prostatic tumor	0.0021		ADAM15,AGO2,AGR2,AXL,CAV1,CDK4,CDKN1B,CKB,CTDSPL,EIF2S2,EIF2S3,EZH2,FKBP1A,FLNC,GBP2,HIPK2,IGFBP1,IGFBP3,ISG15,ITGB4,LACTB,LEF1,LGALS8,LPAR1,MCM5,MET,MYL9,NASP,PIM1,PPP3CB,PSAT1,SGK1,SLC16A3,SLC35A4,STAT3,STK4,TACSTD2,TNS3,TUBA4A,TUBB2A,UAP1,ZBTB4,ZC3H15	43
Organismal Injury and Abnormalities	prostatic tumor	0.0021		ADAM15,AGO2,AGR2,AXL,CAV1,CDK4,CDKN1B,CKB,CTDSPL,EIF2S2,EIF2S3,EZH2,FKBP1A,FLNC,GBP2,HIPK2,IGFBP1,IGFBP3,ISG15,ITGB4,LACTB,LEF1,LGALS8,LPAR1,MCM5,MET,MYL9,NASP,PIM1,PPP3CB,PSAT1,SGK1,SLC16A3,SLC35A4,STAT3,STK4,TACSTD2,TNS3,TUBA4A,TUBB2A,UAP1,ZBTB4,ZC3H15	43
Reproductive System Disease	prostatic tumor	0.0021		ADAM15,AGO2,AGR2,AXL,CAV1,CDK4,CDKN1B,CKB,CTDSPL,EIF2S2,EIF2S3,EZH2,FKBP1A,FLNC,GBP2,HIPK2,IGFBP1,IGFBP3,ISG15,ITGB4,LACTB,LEF1,LGALS8,LPAR1,MCM5,MET,MYL9,NASP,PIM1,PPP3CB,PSAT1,SGK1,SLC16A3,SLC35A4,STAT3,STK4,TACSTD2,TNS3,TUBA4A,TUBB2A,UAP1,ZBTB4,ZC3H15	43
Cancer	pancreatic adenocarcinoma	0.00213		AXL,IGFBP3,ITGB4,MSLN,PLAT,PLAU,RELA	7
Gastrointestinal Disease	pancreatic adenocarcinoma	0.00213		AXL,IGFBP3,ITGB4,MSLN,PLAT,PLAU,RELA	7
Endocrine System Disorders	pancreatic adenocarcinoma	0.00213		AXL,IGFBP3,ITGB4,MSLN,PLAT,PLAU,RELA	7
Cellular Movement	cell movement of prostate cancer cell lines	0.00218	-1.652	ADAM15,AGR2,AXL,CAV1,FSCN1,ID1,IL8,LCP1,NOTCH1,PAK2,VEGFA	11
Cellular Movement	cell movement of vascular endothelial cells	0.00219	-1.15	ADM,ID1,IL8,TGFBR2,TIMP2,VEGFA	6
Cardiovascular System Development and Function	cell movement of vascular endothelial cells	0.00219	-1.15	ADM,ID1,IL8,TGFBR2,TIMP2,VEGFA	6
Cellular Movement	migration of epithelial cells	0.00219	0.418	ADRB2,FERMT1,ITGB4,MAP3K7,PTPRF,TGFBR2	6
Cellular Movement	migration of keratinocytes	0.00223		ADRB2,FERMT1,ITGB4,MAP3K7,TGFBR2	5
Hair and Skin Development and Function	migration of keratinocytes	0.00223		ADRB2,FERMT1,ITGB4,MAP3K7,TGFBR2	5
Cancer	breast or ovarian cancer	0.00229		ADAM15,ADCY3,AGR2,ALDH1A3,AP3M2,ARAF,ARRB1,AXL,BEX2,CAV1,CCNG1,CCT5,CDCA7,CDK4,CDK6,CDKN1B,CHRNB1,CTDSPL,DDIT4,DLC1,EPCAM,EZH2,FAM107B,FERMT2,FKBP1A,FNBP1,FSCN1,GJB2,GSTM4,HDAC1,HEATR1,HELZ2,HN1,IFIT1,IGFBP1,IGFBP3,IL8,KAT2B,KISS1,LAMA5,LGALS8,LMAN2L,LPAR1,MAP2K4,MET,MKKS,MSLN,MT1E,MT1F,MT1X,MTDH,MTHFD2,NAMPT,NEK6,NEU1,NQO1,PAPSS2,PI4KB,PIM1,PLAT,PLAU,PRKCZ,PSAT1,PTPRG,PXDN,RAB11FIP1,RAD50,RBM12,…	94
Cellular Growth and Proliferation	neoplasia of tumor cell lines	0.00233	-2.63	CAPN2,CAV1,CKS1B,CTSB,MET,MST4,PIM1,PRKAR1A,SH3GL1	9
Cellular Development	neoplasia of tumor cell lines	0.00233	-2.63	CAPN2,CAV1,CKS1B,CTSB,MET,MST4,PIM1,PRKAR1A,SH3GL1	9
Cancer	neoplasia of tumor cell lines	0.00233	-2.63	CAPN2,CAV1,CKS1B,CTSB,MET,MST4,PIM1,PRKAR1A,SH3GL1	9
Cellular Movement	cell movement of endothelial cell lines	0.00233	-0.241	ADM,ANGPTL4,CTSB,IL8,MET,NEU1,PLAU,SRC,VEGFA	9
Cardiovascular System Development and Function	cell movement of endothelial cell lines	0.00233	-0.241	ADM,ANGPTL4,CTSB,IL8,MET,NEU1,PLAU,SRC,VEGFA	9
Cellular Assembly and Organization	formation of focal adhesions	0.00234	-1.331	ADRB2,CAV1,FERMT2,KISS1,STMN1,TNS3,TSC1,VEGFA	8
Cellular Function and Maintenance	formation of focal adhesions	0.00234	-1.331	ADRB2,CAV1,FERMT2,KISS1,STMN1,TNS3,TSC1,VEGFA	8
Tissue Development	formation of focal adhesions	0.00234	-1.331	ADRB2,CAV1,FERMT2,KISS1,STMN1,TNS3,TSC1,VEGFA	8
Cell-To-Cell Signaling and Interaction	formation of focal adhesions	0.00234	-1.331	ADRB2,CAV1,FERMT2,KISS1,STMN1,TNS3,TSC1,VEGFA	8
Cellular Growth and Proliferation	proliferation of brain cancer cell lines	0.00243	-0.578	AXL,CDKN1B,CTSB,DTL,GRN,HES6,IL24,IL8,LEF1,MET,NOTCH1,RELA,STAT3,VEGFA	14
Cellular Development	proliferation of brain cancer cell lines	0.00243	-0.578	AXL,CDKN1B,CTSB,DTL,GRN,HES6,IL24,IL8,LEF1,MET,NOTCH1,RELA,STAT3,VEGFA	14
Cellular Movement	migration of tumor cell lines	0.00245	-1.261	ADAM15,ADRB2,AP2M1,ARRB1,ASNS,AXL,CAPN2,CAT,CAV1,CDKN1B,DCBLD2,E2F5,EZH2,FLNC,FSCN1,GRN,HES6,ID1,IGFBP1,IGFBP3,IL8,KISS1,LPAR1,MET,MSN,NOTCH1,PAK2,PLAU,PTP4A2,PTPRU,RAB21,RALA,SRC,ST6GAL1,STAT3,STMN1,TGFBI,TIMP2,TNK2,VEGFA	40
Cancer	neoplasia of cells	0.00253	-2.538	CAPN2,CAV1,CKS1B,CTSB,ITGB4,MET,MST4,PIM1,PRKAR1A,SH3GL1,VEGFA	11
Cellular Movement	invasion of prostate cancer cell lines	0.00256	-1.609	AGR2,AXL,CTSB,FSCN1,IL8,LCP1,LEF1,LPAR1,PLAU	9
Cell Death and Survival	apoptosis of leukemia cell lines	0.00261	-0.246	BIRC3,CAT,CAV1,CDKN1B,DNM1L,HDAC1,HSPB1,LGALS8,MET,NOTCH1,PAK2,PBX3,PPP1R11,PRKCZ,RELA,STAP2,STAT3,STK4,STMN1,TCF3,TSC22D3	21
Cell Death and Survival	cell death of epithelial cells	0.00264	0.096	ALDH3B1,APP,BIRC3,CAT,E2F6,HIPK2,HSPB1,IGFBP3,IL24,IL8,MAP2K4,MET,MST4,NAMPT,NEK6,PAK2,PLAU,SRC,STK4,TCF3,TNFRSF1B,TRIB3	22
Cancer	lung tumor	0.00265		ADAM15,ADAM8,AGO2,AGR2,AHNAK,ALDOC,CAV1,CCNA2,CDK4,CDK6,CDKN1B,CERS2,CKB,CKS1B,DUSP6,EEF1A1,EPCAM,EZH2,FERMT1,GPR110,GSTM4,HDAC1,HIPK2,ID1,ITGB4,MED28,MET,MSN,NEK6,NOTCH1,NQO1,PRSS2,PTPRU,RPL9,SERBP1,SLC7A5,SLMO2,SRC,SSR2,STAT3,STMN1,TACSTD2,TARBP2,TMEM131,TSC1,TUBA4A,TUBB,TUBB2A,VEGFA,XPO5	50
Respiratory Disease	lung tumor	0.00265		ADAM15,ADAM8,AGO2,AGR2,AHNAK,ALDOC,CAV1,CCNA2,CDK4,CDK6,CDKN1B,CERS2,CKB,CKS1B,DUSP6,EEF1A1,EPCAM,EZH2,FERMT1,GPR110,GSTM4,HDAC1,HIPK2,ID1,ITGB4,MED28,MET,MSN,NEK6,NOTCH1,NQO1,PRSS2,PTPRU,RPL9,SERBP1,SLC7A5,SLMO2,SRC,SSR2,STAT3,STMN1,TACSTD2,TARBP2,TMEM131,TSC1,TUBA4A,TUBB,TUBB2A,VEGFA,XPO5	50
Cell Death and Survival	apoptosis of lung cancer cell lines	0.00267	0.642	BIRC3,CDKN1B,CERS6,GADD45A,HIPK2,IGFBP3,LGALS8,MAP2K4,MAP3K7,MET,NOTCH1,PRKCZ,RASD1,RELA,SRC,STAT3	16
Cell Death and Survival	cell death of lung cancer cells	0.00267		CTSB,IL24,VEGFA	3
Tumor Morphology	cell death of lung cancer cells	0.00267		CTSB,IL24,VEGFA	3
Cell Cycle	delay in G1/S phase transition of tumor cell lines	0.00267		CREG1,ELAVL1,NASP	3
Cellular Development	differentiation of endothelial cell lines	0.00267		ADM,IL24,VEGFA	3
Cardiovascular System Development and Function	differentiation of endothelial cell lines	0.00267		ADM,IL24,VEGFA	3
Cancer	ependymoma	0.00267		FKBP1A,NOTCH1,VEGFA	3
Neurological Disease	ependymoma	0.00267		FKBP1A,NOTCH1,VEGFA	3
Cancer	prostate cancer	0.00286		ADAM15,AGO2,AGR2,AXL,CAV1,CDK4,CDKN1B,CKB,CTDSPL,EIF2S2,EIF2S3,EZH2,FKBP1A,FLNC,GBP2,HIPK2,IGFBP1,IGFBP3,ISG15,ITGB4,LACTB,LEF1,LGALS8,LPAR1,MCM5,MET,MYL9,NASP,PIM1,PPP3CB,PSAT1,SGK1,SLC16A3,SLC35A4,STAT3,STK4,TNS3,TUBA4A,TUBB2A,UAP1,ZBTB4,ZC3H15	42
Organismal Injury and Abnormalities	prostate cancer	0.00286		ADAM15,AGO2,AGR2,AXL,CAV1,CDK4,CDKN1B,CKB,CTDSPL,EIF2S2,EIF2S3,EZH2,FKBP1A,FLNC,GBP2,HIPK2,IGFBP1,IGFBP3,ISG15,ITGB4,LACTB,LEF1,LGALS8,LPAR1,MCM5,MET,MYL9,NASP,PIM1,PPP3CB,PSAT1,SGK1,SLC16A3,SLC35A4,STAT3,STK4,TNS3,TUBA4A,TUBB2A,UAP1,ZBTB4,ZC3H15	42
Reproductive System Disease	prostate cancer	0.00286		ADAM15,AGO2,AGR2,AXL,CAV1,CDK4,CDKN1B,CKB,CTDSPL,EIF2S2,EIF2S3,EZH2,FKBP1A,FLNC,GBP2,HIPK2,IGFBP1,IGFBP3,ISG15,ITGB4,LACTB,LEF1,LGALS8,LPAR1,MCM5,MET,MYL9,NASP,PIM1,PPP3CB,PSAT1,SGK1,SLC16A3,SLC35A4,STAT3,STK4,TNS3,TUBA4A,TUBB2A,UAP1,ZBTB4,ZC3H15	42
Cancer	bladder cancer	0.00293		BIRC3,CDK4,EZH2,GJB2,LCP1,NEDD4,NQO1,PLAT,STAT3,TSC1,TUBA4A,TUBB2A	12
Organismal Injury and Abnormalities	bladder cancer	0.00293		BIRC3,CDK4,EZH2,GJB2,LCP1,NEDD4,NQO1,PLAT,STAT3,TSC1,TUBA4A,TUBB2A	12
Renal and Urological Disease	bladder cancer	0.00293		BIRC3,CDK4,EZH2,GJB2,LCP1,NEDD4,NQO1,PLAT,STAT3,TSC1,TUBA4A,TUBB2A	12
Immunological Disease	hypersensitive reaction	0.00295		ADRB2,AHNAK,ALDH3A2,CAT,CCNA2,EEF1A1,FKBP1A,GADD45A,GARS,HN1,IDI1,IL8,LAMA5,MAD2L2,MAPKAPK3,MSN,MYL9,PHGDH,PPP3CB,SRC,TPM1,TYK2,VCL,XRCC6	24
Cell Death and Survival	apoptosis of cervical cancer cell lines	0.00304	0.018	CAT,CDKN1B,CTSB,DNM1L,ELAVL1,FST,GADD45A,LATS2,MAP2K4,MCOLN1,MSN,MTMR6,NEK6,PAK2,PLSCR3,PRKCZ,SGK1,STAT3,STK4,TNFRSF1B	20
Cellular Movement	migration of carcinoma cell lines	0.00305	-0.902	ASNS,CAV1,ID1,IL8,KISS1,MET,NOTCH1,PTP4A2,STAT3,STMN1	10
Cell Death and Survival	cell death of leukemia cell lines	0.00309	-0.239	BIRC3,CAT,CAV1,CDKN1B,CTSB,DNM1L,HDAC1,HSPB1,LGALS8,MET,MSN,NOTCH1,PAK2,PBX3,PPP1R11,PRKCZ,RELA,STAP2,STAT3,STK4,STMN1,TCF3,TSC22D3	23
Cellular Assembly and Organization	maintenance of telomeres	0.00318		ACD,ID1,RAD50,WRN,XRCC6	5
Cellular Function and Maintenance	maintenance of telomeres	0.00318		ACD,ID1,RAD50,WRN,XRCC6	5
Cell Death and Survival	cell viability	0.00323	-0.969	AGO2,APP,ARRB1,AXL,BEX2,CAT,CAV1,CCNA2,CCNG1,CDK6,CDKN1B,CERK,DNM1L,DUSP6,ELAVL1,GCLC,GLUD1,GRK4,HNRNPUL1,HYOU1,IGFBP3,IL8,IRF9,LATS2,LEF1,MAP3K7,MCOLN1,MET,MTDH,MTMR6,NAMPT,NFKB2,NOTCH1,PBX3,PIK3R2,PIM1,PLAU,PPP1R11,PRKCZ,PTP4A2,PTPRG,RELA,RNF4,SGK1,SGPP1,SLC25A23,SLC9A1,SRC,STAT3,STC1,STMN1,TGFBR2,TIMP2,TNK2,VEGFA,WRN	56
Protein Synthesis	metabolism of peptide	0.00329		GCLC,GSTM4,LTA4H,MAPKAPK3,NEK6,PAK2,PRKCZ,STK4,TGFBR2,UHMK1	10
Cell Cycle	arrest in cell cycle progression	0.00331		CAV1,CCNA2,CCNG1,CDK4,CDK6,CDKN1B,CKAP2,EZH2,GADD45A,HIPK2,IL8,KAT2B,MAP3K7,NOTCH1,RNF4,UHMK1,XBP1	17
Gene Expression	expression of mRNA	0.00338	-1.342	AGO2,APP,EIF2S3,ENC1,HSPB1,MAP2K4,RRBP1,SARS,SYNCRIP,TSC1,WARS	11
Cell Cycle	arrest in cell cycle progression of tumor cell lines	0.00338		CAV1,CCNA2,CCNG1,CDK4,CDKN1B,CKAP2,EZH2,MAP3K7,NOTCH1,RNF4,XBP1	11
Cellular Movement	cell movement of colon cancer cell lines	0.00356	-0.664	ARRB1,AXL,CAV1,FERMT2,GDI1,PTPRU,SRC,ST6GAL1,STAT3,VEGFA	10
Cellular Assembly and Organization	formation of actin filaments	0.00365	-1.51	ARRB1,CAV1,CDK4,CDK6,DLC1,IL8,KISS1,TGFBI,TNS3,TPM1,TSC1,VEGFA,WASF3	13
Cellular Function and Maintenance	formation of actin filaments	0.00365	-1.51	ARRB1,CAV1,CDK4,CDK6,DLC1,IL8,KISS1,TGFBI,TNS3,TPM1,TSC1,VEGFA,WASF3	13
Tissue Development	formation of actin filaments	0.00365	-1.51	ARRB1,CAV1,CDK4,CDK6,DLC1,IL8,KISS1,TGFBI,TNS3,TPM1,TSC1,VEGFA,WASF3	13
Cancer	upper gastrointestinal tract cancer	0.00373		ADAM15,AGO2,ARAF,AXL,CANX,CAV1,CDK4,DPAGT1,EPCAM,EZH2,FKBP1A,ID1,IGFBP3,ITGB4,MET,MSLN,NQO1,PLAT,PLAU,PREPL,PRKCZ,PXDN,RELA,SLC25A24,SRC,TACSTD2,TGFBR2,TMEM97,TNK2,TUBA4A,TUBB,TUBB2A,VEGFA,VPS36,XPO5,YWHAZ	36
Gastrointestinal Disease	upper gastrointestinal tract cancer	0.00373		ADAM15,AGO2,ARAF,AXL,CANX,CAV1,CDK4,DPAGT1,EPCAM,EZH2,FKBP1A,ID1,IGFBP3,ITGB4,MET,MSLN,NQO1,PLAT,PLAU,PREPL,PRKCZ,PXDN,RELA,SLC25A24,SRC,TACSTD2,TGFBR2,TMEM97,TNK2,TUBA4A,TUBB,TUBB2A,VEGFA,VPS36,XPO5,YWHAZ	36
Cellular Growth and Proliferation	formation of hematopoietic progenitor cells	0.00389		IL11,MYL9,VEGFA	3
Hematological System Development and Function	formation of hematopoietic progenitor cells	0.00389		IL11,MYL9,VEGFA	3
Hematopoiesis	formation of hematopoietic progenitor cells	0.00389		IL11,MYL9,VEGFA	3
Amino Acid Metabolism	synthesis of L-amino acid	0.00389		CTH,GLUD1,PYCR1	3
Small Molecule Biochemistry	synthesis of L-amino acid	0.00389		CTH,GLUD1,PYCR1	3
Amino Acid Metabolism	uptake of L-amino acid	0.00389		MTDH,SLC3A2,SLC7A5	3
Small Molecule Biochemistry	uptake of L-amino acid	0.00389		MTDH,SLC3A2,SLC7A5	3
Molecular Transport	uptake of L-amino acid	0.00389		MTDH,SLC3A2,SLC7A5	3
Cell Cycle	interphase	0.00396	-1.398	ARRB1,BRE,CCNA2,CCNG1,CDC14B,CDK4,CDK6,CDKN1B,CREG1,DTL,E2F5,ELAVL1,EZH2,GADD45A,ID1,IGFBP3,IL24,LATS2,LEF1,LSM10,MET,MSLN,MTDH,MXD4,NASP,NEK6,NFYA,NOTCH1,PIM1,PLAU,SRC,TCF3,TIMP2	33
Cell Death and Survival	cell death of epithelial cell lines	0.00404	-0.705	ALDH3B1,APP,BIRC3,CAT,E2F6,HIPK2,HSPB1,IGFBP3,IL24,MAP2K4,MET,MST4,NAMPT,NEK6,PAK2,STK4,TCF3,TNFRSF1B,TRIB3	19
Cellular Compromise	oxidative stress response of cells	0.00417	-0.747	ALDH3A2,CAT,NAMPT,NQO1	4
Cell Cycle	cell cycle progression of tumor cell lines	0.00419	0.342	CAV1,CCNA2,CCNG1,CDK4,CDK6,CDKN1B,CKAP2,EPCAM,EZH2,IGFBP3,MAP3K7,MSLN,NOTCH1,RELA,RNF4,STAT3,XBP1	17
Cellular Movement	cell movement of epithelial cells	0.00421	0.418	ADRB2,FERMT1,ITGB4,MAP3K7,MET,PTPRF,TGFBR2	7
Cellular Assembly and Organization	acetylation of microtubules	0.00424		DST,RRBP1	2
Cellular Function and Maintenance	acetylation of microtubules	0.00424		DST,RRBP1	2
Cell Cycle	arrest in G1 phase of skin cell lines	0.00424		CDKN1B,TIMP2	2
Cell Cycle	arrest in G2/M phase transition of cervical cancer cell lines	0.00424		CCNA2,LATS2	2
Developmental Disorder	bare lymphocyte syndrome, type i	0.00424		TAP1,TAP2	2
Hereditary Disorder	bare lymphocyte syndrome, type i	0.00424		TAP1,TAP2	2
Immunological Disease	bare lymphocyte syndrome, type i	0.00424		TAP1,TAP2	2
Cellular Development	differentiation of alpha-beta T lymphocytes	0.00424		NOTCH1,PNP	2
Cellular Function and Maintenance	differentiation of alpha-beta T lymphocytes	0.00424		NOTCH1,PNP	2
Hematological System Development and Function	differentiation of alpha-beta T lymphocytes	0.00424		NOTCH1,PNP	2
Hematopoiesis	differentiation of alpha-beta T lymphocytes	0.00424		NOTCH1,PNP	2
Cell-mediated Immune Response	differentiation of alpha-beta T lymphocytes	0.00424		NOTCH1,PNP	2
Lymphoid Tissue Structure and Development	differentiation of alpha-beta T lymphocytes	0.00424		NOTCH1,PNP	2
Cellular Growth and Proliferation	formation of megakaryocytes	0.00424		IL11,MYL9	2
Hematological System Development and Function	formation of megakaryocytes	0.00424		IL11,MYL9	2
Hematopoiesis	formation of megakaryocytes	0.00424		IL11,MYL9	2
Lymphoid Tissue Structure and Development	formation of megakaryocytes	0.00424		IL11,MYL9	2
Cellular Growth and Proliferation	formation of myeloid cells	0.00424		VEGFA,XBP1	2
Hematological System Development and Function	formation of myeloid cells	0.00424		VEGFA,XBP1	2
Cell-To-Cell Signaling and Interaction	long-term potentiation of hippocampus	0.00424		APP,PLAT	2
Nervous System Development and Function	long-term potentiation of hippocampus	0.00424		APP,PLAT	2
Amino Acid Metabolism	metabolism of L-cysteine	0.00424		CTH,GCLC	2
Small Molecule Biochemistry	metabolism of L-cysteine	0.00424		CTH,GCLC	2
Dermatological Diseases and Conditions	monilethrix	0.00424		KRT81,KRT86	2
Hereditary Disorder	monilethrix	0.00424		KRT81,KRT86	2
Cell Death and Survival	survival of prostate cell lines	0.00424		PIM1,RELA	2
Cell Death and Survival	apoptosis of carcinoma cell lines	0.00429	0.169	CDKN1B,CERS6,GRN,IGFBP3,MAP2K4,MAP3K7,MET,NOTCH1,PRKAR1A,PRKCZ,RASD1,RELA,SRC,STAT3	14
Dermatological Diseases and Conditions	Dermatitis	0.00433		AHNAK,CAT,CCNA2,EEF1A1,FKBP1A,GADD45A,HDAC1,HN1,IDI1,IL8,LAMA5,MAD2L2,MSN,MYL9,PHGDH,PPP3CB,SRC,TPM1,TUBA4A,TUBB,TUBB2A,TUBB6,TYK2,VCL,VEGFA,XRCC6	26
Inflammatory Disease	Dermatitis	0.00433		AHNAK,CAT,CCNA2,EEF1A1,FKBP1A,GADD45A,HDAC1,HN1,IDI1,IL8,LAMA5,MAD2L2,MSN,MYL9,PHGDH,PPP3CB,SRC,TPM1,TUBA4A,TUBB,TUBB2A,TUBB6,TYK2,VCL,VEGFA,XRCC6	26
Inflammatory Response	Dermatitis	0.00433		AHNAK,CAT,CCNA2,EEF1A1,FKBP1A,GADD45A,HDAC1,HN1,IDI1,IL8,LAMA5,MAD2L2,MSN,MYL9,PHGDH,PPP3CB,SRC,TPM1,TUBA4A,TUBB,TUBB2A,TUBB6,TYK2,VCL,VEGFA,XRCC6	26
Cellular Growth and Proliferation	proliferation of leukemia cell lines	0.00439	-0.714	CDKN1B,EZH2,IGFBP3,IL11,NOTCH1,PBX3,PIM1,PLAU,PRKAR1A,SRC,STAT3,STMN1,TCF3,VEGFA,WRN	15
Cellular Development	proliferation of leukemia cell lines	0.00439	-0.714	CDKN1B,EZH2,IGFBP3,IL11,NOTCH1,PBX3,PIM1,PLAU,PRKAR1A,SRC,STAT3,STMN1,TCF3,VEGFA,WRN	15
Cell Cycle	regulation of cyclin-dependent protein kinase	0.00439		CCNG1,CDKN1B,CKS1B,GADD45A,HERC5	5
Post-Translational Modification	regulation of cyclin-dependent protein kinase	0.00439		CCNG1,CDKN1B,CKS1B,GADD45A,HERC5	5
Cancer	mammary tumor	0.00452		ADAM15,ADCY3,AGR2,ALDH1A3,AP3M2,ARAF,ARRB1,AXL,BEX2,CAV1,CCNA2,CCNG1,CDCA7,CDK4,CDK6,CDKN1B,CHRNB1,CTDSPL,DDIT4,DLC1,EZH2,FAM107B,FERMT2,FKBP1A,FNBP1,FSCN1,GJB2,GSTM4,HDAC1,HEATR1,HELZ2,IFIT1,IGFBP3,IL8,LAMA5,LGALS8,LMAN2L,LPAR1,MAP2K4,MET,MKKS,MT1E,MT1F,MT1X,MTDH,NAMPT,NEK6,NEU1,NOTCH1,NQO1,PI4KB,PIM1,PLAT,PTPRG,PXDN,RAB11FIP1,RAD50,RBM12,RFC5,RRP12,SLC10A3,SRC,SRP72,TACSTD2,TGFBI,TGFBR2,TIMP2,T…	81
Organismal Injury and Abnormalities	mammary tumor	0.00452		ADAM15,ADCY3,AGR2,ALDH1A3,AP3M2,ARAF,ARRB1,AXL,BEX2,CAV1,CCNA2,CCNG1,CDCA7,CDK4,CDK6,CDKN1B,CHRNB1,CTDSPL,DDIT4,DLC1,EZH2,FAM107B,FERMT2,FKBP1A,FNBP1,FSCN1,GJB2,GSTM4,HDAC1,HEATR1,HELZ2,IFIT1,IGFBP3,IL8,LAMA5,LGALS8,LMAN2L,LPAR1,MAP2K4,MET,MKKS,MT1E,MT1F,MT1X,MTDH,NAMPT,NEK6,NEU1,NOTCH1,NQO1,PI4KB,PIM1,PLAT,PTPRG,PXDN,RAB11FIP1,RAD50,RBM12,RFC5,RRP12,SLC10A3,SRC,SRP72,TACSTD2,TGFBI,TGFBR2,TIMP2,T…	81
Reproductive System Disease	mammary tumor	0.00452		ADAM15,ADCY3,AGR2,ALDH1A3,AP3M2,ARAF,ARRB1,AXL,BEX2,CAV1,CCNA2,CCNG1,CDCA7,CDK4,CDK6,CDKN1B,CHRNB1,CTDSPL,DDIT4,DLC1,EZH2,FAM107B,FERMT2,FKBP1A,FNBP1,FSCN1,GJB2,GSTM4,HDAC1,HEATR1,HELZ2,IFIT1,IGFBP3,IL8,LAMA5,LGALS8,LMAN2L,LPAR1,MAP2K4,MET,MKKS,MT1E,MT1F,MT1X,MTDH,NAMPT,NEK6,NEU1,NOTCH1,NQO1,PI4KB,PIM1,PLAT,PTPRG,PXDN,RAB11FIP1,RAD50,RBM12,RFC5,RRP12,SLC10A3,SRC,SRP72,TACSTD2,TGFBI,TGFBR2,TIMP2,T…	81
Cellular Assembly and Organization	formation of filaments	0.00464	-1.314	APP,ARRB1,CAV1,CDK4,CDK6,DLC1,HSPB1,IL8,KISS1,STMN1,TGFBI,TNS3,TPM1,TSC1,VEGFA,WASF3	16
Tissue Development	formation of filaments	0.00464	-1.314	APP,ARRB1,CAV1,CDK4,CDK6,DLC1,HSPB1,IL8,KISS1,STMN1,TGFBI,TNS3,TPM1,TSC1,VEGFA,WASF3	16
Cancer	Waldenstrom's macroglobulinemia	0.00486		ARHGAP1,CAV1,CCNDBP1,CHRNB1,FKBP1A,GTF2I,IGFBP3,MAP2K4,NUTF2,PI4KB,PSME3,PTPRF,RAD50,RALA,STAT3,XRCC6	16
Hematological Disease	Waldenstrom's macroglobulinemia	0.00486		ARHGAP1,CAV1,CCNDBP1,CHRNB1,FKBP1A,GTF2I,IGFBP3,MAP2K4,NUTF2,PI4KB,PSME3,PTPRF,RAD50,RALA,STAT3,XRCC6	16
Immunological Disease	Waldenstrom's macroglobulinemia	0.00486		ARHGAP1,CAV1,CCNDBP1,CHRNB1,FKBP1A,GTF2I,IGFBP3,MAP2K4,NUTF2,PI4KB,PSME3,PTPRF,RAD50,RALA,STAT3,XRCC6	16
Cancer	plasma cell dyscrasia	0.00489		AHNAK2,ARHGAP1,CAV1,CCNDBP1,CHRNB1,FKBP1A,GTF2I,IFIT2,IGFBP3,IL8,MAP2K4,MYNN,NUTF2,PI4KB,PSME3,PTPRF,RAD50,RALA,STAT3,TIMP2,VEGFA,XBP1,XRCC6,YWHAZ	24
Hematological Disease	plasma cell dyscrasia	0.00489		AHNAK2,ARHGAP1,CAV1,CCNDBP1,CHRNB1,FKBP1A,GTF2I,IFIT2,IGFBP3,IL8,MAP2K4,MYNN,NUTF2,PI4KB,PSME3,PTPRF,RAD50,RALA,STAT3,TIMP2,VEGFA,XBP1,XRCC6,YWHAZ	24
Immunological Disease	plasma cell dyscrasia	0.00489		AHNAK2,ARHGAP1,CAV1,CCNDBP1,CHRNB1,FKBP1A,GTF2I,IFIT2,IGFBP3,IL8,MAP2K4,MYNN,NUTF2,PI4KB,PSME3,PTPRF,RAD50,RALA,STAT3,TIMP2,VEGFA,XBP1,XRCC6,YWHAZ	24
Organismal Survival	organismal death	0.00492	0.555	AGO2,CAV1,CCNG1,CDK4,ERO1L,EZH2,FSCN1,IGFBP3,IL8,LCP1,MET,MSN,NQO1,PBX3,PLAU,RPL6,STK4,TIMP2	18
Cell Morphology	morphology of cells	0.00509		ADM,ADRB2,AP2M1,APP,CAV1,CDKN1B,DNM1L,EPCAM,FERMT2,ID1,IL8,ITGB4,LCP1,LMTK3,MAD2L2,MAK16,MET,MT1F,NEK6,NFYA,PAK2,PRKAR1A,PRKCZ,SRC,STAT3,STMN1,TGFBR2,TPM1,TSC1,VEGFA	30
Cell Cycle	arrest in G2/M phase transition of tumor cell lines	0.0051		CCNA2,GADD45A,IL24,LATS2,PLAU	5
Cellular Movement	migration of microvascular endothelial cells	0.00512	-0.218	ADM,TGFBR2,TIMP2,VEGFA	4
Cardiovascular System Development and Function	migration of microvascular endothelial cells	0.00512	-0.218	ADM,TGFBR2,TIMP2,VEGFA	4
Cellular Movement	cell movement of carcinoma cell lines	0.00539	-1.474	ASNS,CAV1,DLC1,ID1,IL8,KISS1,MET,NOTCH1,PTP4A2,STAT3,STMN1	11
Cancer	refractory classical Hodgkin lymphoma	0.0054		TUBB,TUBB2A,TUBB6	3
Hematological Disease	refractory classical Hodgkin lymphoma	0.0054		TUBB,TUBB2A,TUBB6	3
Immunological Disease	refractory classical Hodgkin lymphoma	0.0054		TUBB,TUBB2A,TUBB6	3
Cancer	systemic large-cell Ki-1 lymphoma	0.0054		TUBB,TUBB2A,TUBB6	3
Dermatological Diseases and Conditions	systemic large-cell Ki-1 lymphoma	0.0054		TUBB,TUBB2A,TUBB6	3
Hematological Disease	systemic large-cell Ki-1 lymphoma	0.0054		TUBB,TUBB2A,TUBB6	3
Immunological Disease	systemic large-cell Ki-1 lymphoma	0.0054		TUBB,TUBB2A,TUBB6	3
Tissue Development	adhesion of colon cancer cell lines	0.00548	-0.257	DSG2,LGALS8,SRC,ST6GAL1,STAT3,VEGFA	6
Cell-To-Cell Signaling and Interaction	adhesion of colon cancer cell lines	0.00548	-0.257	DSG2,LGALS8,SRC,ST6GAL1,STAT3,VEGFA	6
Cancer	female genital tract cancer	0.00579		AGR2,ARAF,CAV1,CCNA2,CCT5,CD99L2,CDK4,CKS1B,CTDSPL,CTSB,DST,EPCAM,FILIP1L,FLNC,HDAC1,HN1,HSPB1,IGFBP1,IGFBP3,IL8,ISG15,KAT2B,KISS1,KRT81,LAMA5,LPP,MET,MICB,MSLN,MTHFD2,MYL9,NEDD4,NR2F2,PAPSS2,PLAU,PRKCZ,PSAT1,RAD50,RRAS2,SEL1L3,SKP1,SLC16A3,SLC7A5,SRC,STC1,TACSTD2,TGFBR2,TPM1,TUBA4A,TUBB,TUBB2A,VEGFA	52
Organismal Injury and Abnormalities	female genital tract cancer	0.00579		AGR2,ARAF,CAV1,CCNA2,CCT5,CD99L2,CDK4,CKS1B,CTDSPL,CTSB,DST,EPCAM,FILIP1L,FLNC,HDAC1,HN1,HSPB1,IGFBP1,IGFBP3,IL8,ISG15,KAT2B,KISS1,KRT81,LAMA5,LPP,MET,MICB,MSLN,MTHFD2,MYL9,NEDD4,NR2F2,PAPSS2,PLAU,PRKCZ,PSAT1,RAD50,RRAS2,SEL1L3,SKP1,SLC16A3,SLC7A5,SRC,STC1,TACSTD2,TGFBR2,TPM1,TUBA4A,TUBB,TUBB2A,VEGFA	52
Reproductive System Disease	female genital tract cancer	0.00579		AGR2,ARAF,CAV1,CCNA2,CCT5,CD99L2,CDK4,CKS1B,CTDSPL,CTSB,DST,EPCAM,FILIP1L,FLNC,HDAC1,HN1,HSPB1,IGFBP1,IGFBP3,IL8,ISG15,KAT2B,KISS1,KRT81,LAMA5,LPP,MET,MICB,MSLN,MTHFD2,MYL9,NEDD4,NR2F2,PAPSS2,PLAU,PRKCZ,PSAT1,RAD50,RRAS2,SEL1L3,SKP1,SLC16A3,SLC7A5,SRC,STC1,TACSTD2,TGFBR2,TPM1,TUBA4A,TUBB,TUBB2A,VEGFA	52
Cellular Assembly and Organization	organization of organelle	0.00585		CAV1,CHRNB1,COL5A1,EZH2,FKBP1A,HAUS4,ITGB4,LCP1,MAD2L2,PEX11B,PLEKHA1,RRBP1,SEH1L,SURF4,TMED2,TPM1	16
Cellular Growth and Proliferation	proliferation of kidney cancer cell lines	0.0059	-0.849	MET,MYL9,STAT3,TGFBR2,VEGFA	5
Cellular Development	proliferation of kidney cancer cell lines	0.0059	-0.849	MET,MYL9,STAT3,TGFBR2,VEGFA	5
Cellular Growth and Proliferation	proliferation of endothelial cell lines	0.00594	-1.445	ADM,CDK4,IL24,IL8,LEF1,SRC,TNFRSF1B,VEGFA	8
Cellular Development	proliferation of endothelial cell lines	0.00594	-1.445	ADM,CDK4,IL24,IL8,LEF1,SRC,TNFRSF1B,VEGFA	8
Cardiovascular System Development and Function	proliferation of endothelial cell lines	0.00594	-1.445	ADM,CDK4,IL24,IL8,LEF1,SRC,TNFRSF1B,VEGFA	8
Cancer	lung cancer	0.00594		ADAM15,ADAM8,AGO2,AHNAK,ALDOC,CAV1,CCNA2,CDK4,CDK6,CDKN1B,CKB,CKS1B,DUSP6,EEF1A1,EPCAM,EZH2,FERMT1,GPR110,GSTM4,HDAC1,HIPK2,ID1,ITGB4,MED28,MET,MSN,NEK6,NOTCH1,NQO1,PRSS2,PTPRU,RPL9,SERBP1,SLC7A5,SLMO2,SRC,SSR2,STAT3,STMN1,TARBP2,TMEM131,TSC1,TUBA4A,TUBB,TUBB2A,VEGFA,XPO5	47
Respiratory Disease	lung cancer	0.00594		ADAM15,ADAM8,AGO2,AHNAK,ALDOC,CAV1,CCNA2,CDK4,CDK6,CDKN1B,CKB,CKS1B,DUSP6,EEF1A1,EPCAM,EZH2,FERMT1,GPR110,GSTM4,HDAC1,HIPK2,ID1,ITGB4,MED28,MET,MSN,NEK6,NOTCH1,NQO1,PRSS2,PTPRU,RPL9,SERBP1,SLC7A5,SLMO2,SRC,SSR2,STAT3,STMN1,TARBP2,TMEM131,TSC1,TUBA4A,TUBB,TUBB2A,VEGFA,XPO5	47
Infectious Disease	severe acute respiratory syndrome	0.00611		GYG1,HIST1H2BD,LEF1,LTA4H,PYGL,RAB31,SLC2A3,ST6GAL1,TCIRG1,TIMP2,VAMP3	11
Respiratory Disease	severe acute respiratory syndrome	0.00611		GYG1,HIST1H2BD,LEF1,LTA4H,PYGL,RAB31,SLC2A3,ST6GAL1,TCIRG1,TIMP2,VAMP3	11
Cellular Movement	migration of prostate cancer cell lines	0.00627	-1.107	ADAM15,AXL,CAV1,FSCN1,ID1,IL8,NOTCH1,PAK2,VEGFA	9
Cellular Growth and Proliferation	proliferation of breast cell lines	0.00627	0.372	CTSB,EZH2,IGFBP3,MET,NFKB2,NOTCH1,RELA,SRC,STAT3	9
Cellular Development	proliferation of breast cell lines	0.00627	0.372	CTSB,EZH2,IGFBP3,MET,NFKB2,NOTCH1,RELA,SRC,STAT3	9
Reproductive System Development and Function	proliferation of breast cell lines	0.00627	0.372	CTSB,EZH2,IGFBP3,MET,NFKB2,NOTCH1,RELA,SRC,STAT3	9
Cell Death and Survival	cell survival	0.00632	-1.162	AGO2,APP,ARRB1,ATF4,AXL,BEX2,CAT,CAV1,CCNA2,CCNG1,CDK6,CDKN1B,CERK,DNM1L,DUSP6,ELAVL1,GCLC,GLUD1,GRK4,HNRNPUL1,HYOU1,IGFBP3,IL8,IRF9,LATS2,LEF1,MAP3K7,MCOLN1,MET,MTDH,MTMR6,NAMPT,NFKB2,NOTCH1,PBX3,PIK3R2,PIM1,PLAU,PPP1R11,PRKCZ,PTP4A2,PTPRG,RELA,RNF4,SGK1,SGPP1,SLC25A23,SLC9A1,SRC,STAT3,STC1,STMN1,TGFBR2,TIMP2,TNK2,VEGFA,WRN	57
Cancer	breast cancer	0.00687		ADAM15,ADCY3,AGR2,ALDH1A3,AP3M2,ARAF,ARRB1,AXL,BEX2,CAV1,CCNG1,CDCA7,CDK4,CDK6,CDKN1B,CHRNB1,CTDSPL,DDIT4,DLC1,EZH2,FAM107B,FERMT2,FKBP1A,FNBP1,FSCN1,GJB2,GSTM4,HDAC1,HEATR1,HELZ2,IFIT1,IGFBP3,IL8,LAMA5,LGALS8,LMAN2L,LPAR1,MAP2K4,MET,MKKS,MT1E,MT1F,MT1X,MTDH,NAMPT,NEK6,NEU1,NQO1,PI4KB,PIM1,PLAT,PTPRG,PXDN,RAB11FIP1,RAD50,RBM12,RRP12,SLC10A3,SRC,SRP72,TACSTD2,TGFBI,TGFBR2,TIMP2,TNFRSF1B,TNK2,TPM1,…	78
Organismal Injury and Abnormalities	breast cancer	0.00687		ADAM15,ADCY3,AGR2,ALDH1A3,AP3M2,ARAF,ARRB1,AXL,BEX2,CAV1,CCNG1,CDCA7,CDK4,CDK6,CDKN1B,CHRNB1,CTDSPL,DDIT4,DLC1,EZH2,FAM107B,FERMT2,FKBP1A,FNBP1,FSCN1,GJB2,GSTM4,HDAC1,HEATR1,HELZ2,IFIT1,IGFBP3,IL8,LAMA5,LGALS8,LMAN2L,LPAR1,MAP2K4,MET,MKKS,MT1E,MT1F,MT1X,MTDH,NAMPT,NEK6,NEU1,NQO1,PI4KB,PIM1,PLAT,PTPRG,PXDN,RAB11FIP1,RAD50,RBM12,RRP12,SLC10A3,SRC,SRP72,TACSTD2,TGFBI,TGFBR2,TIMP2,TNFRSF1B,TNK2,TPM1,…	78
Reproductive System Disease	breast cancer	0.00687		ADAM15,ADCY3,AGR2,ALDH1A3,AP3M2,ARAF,ARRB1,AXL,BEX2,CAV1,CCNG1,CDCA7,CDK4,CDK6,CDKN1B,CHRNB1,CTDSPL,DDIT4,DLC1,EZH2,FAM107B,FERMT2,FKBP1A,FNBP1,FSCN1,GJB2,GSTM4,HDAC1,HEATR1,HELZ2,IFIT1,IGFBP3,IL8,LAMA5,LGALS8,LMAN2L,LPAR1,MAP2K4,MET,MKKS,MT1E,MT1F,MT1X,MTDH,NAMPT,NEK6,NEU1,NQO1,PI4KB,PIM1,PLAT,PTPRG,PXDN,RAB11FIP1,RAD50,RBM12,RRP12,SLC10A3,SRC,SRP72,TACSTD2,TGFBI,TGFBR2,TIMP2,TNFRSF1B,TNK2,TPM1,…	78
Cellular Development	endothelial cell development	0.007	-1.417	ADAM15,ADM,AXL,CDKN1B,GBP1,HIPK2,HMGB2,IL8,MET,NOTCH1,NR2F2,PIM1,STC1,TIMP2,TNFRSF12A,VEGFA	16
Cardiovascular System Development and Function	endothelial cell development	0.007	-1.417	ADAM15,ADM,AXL,CDKN1B,GBP1,HIPK2,HMGB2,IL8,MET,NOTCH1,NR2F2,PIM1,STC1,TIMP2,TNFRSF12A,VEGFA	16
Organismal Development	endothelial cell development	0.007	-1.417	ADAM15,ADM,AXL,CDKN1B,GBP1,HIPK2,HMGB2,IL8,MET,NOTCH1,NR2F2,PIM1,STC1,TIMP2,TNFRSF12A,VEGFA	16
Tissue Development	endothelial cell development	0.007	-1.417	ADAM15,ADM,AXL,CDKN1B,GBP1,HIPK2,HMGB2,IL8,MET,NOTCH1,NR2F2,PIM1,STC1,TIMP2,TNFRSF12A,VEGFA	16
Cardiovascular System Development and Function	adhesion of vascular endothelial cells	0.007	-0.895	ADAM15,FERMT2,IL8,LGALS8,RELA,STX4,STX6,VEGFA	8
Tissue Development	adhesion of vascular endothelial cells	0.007	-0.895	ADAM15,FERMT2,IL8,LGALS8,RELA,STX4,STX6,VEGFA	8
Cell-To-Cell Signaling and Interaction	adhesion of vascular endothelial cells	0.007	-0.895	ADAM15,FERMT2,IL8,LGALS8,RELA,STX4,STX6,VEGFA	8
Cellular Movement	migration of colon cancer cell lines	0.007	-0.647	ARRB1,AXL,CAV1,PTPRU,SRC,ST6GAL1,STAT3,VEGFA	8
Cellular Growth and Proliferation	proliferation of hepatoma cell lines	0.0071	-0.181	ASNS,CAV1,DLC1,E2F5,EZH2,HDAC1,IL8,MET,NOTCH1,STAT3,STK4,TGFBR2,TRIB3	13
Cellular Development	proliferation of hepatoma cell lines	0.0071	-0.181	ASNS,CAV1,DLC1,E2F5,EZH2,HDAC1,IL8,MET,NOTCH1,STAT3,STK4,TGFBR2,TRIB3	13
Cellular Growth and Proliferation	proliferation of ovarian cancer cell lines	0.00717	-1.278	APP,ARAF,CAV1,DLC1,FST,GRN,HDAC1,PRKAR1A,STAT3,TACSTD2	10
Cellular Development	proliferation of ovarian cancer cell lines	0.00717	-1.278	APP,ARAF,CAV1,DLC1,FST,GRN,HDAC1,PRKAR1A,STAT3,TACSTD2	10
Cellular Movement	migration of lung cell lines	0.00722		NEU1,SRC,VEGFA	3
Respiratory System Development and Function	migration of lung cell lines	0.00722		NEU1,SRC,VEGFA	3
Small Molecule Biochemistry	quantity of nitric oxide	0.00722		ADM,APP,TNFRSF1B	3
Cell Signaling	quantity of nitric oxide	0.00722		ADM,APP,TNFRSF1B	3
Cellular Assembly and Organization	formation of tubules	0.00745		EHD1,KAT2B,LPAR1,VEGFA	4
Tissue Development	formation of tubules	0.00745		EHD1,KAT2B,LPAR1,VEGFA	4
Cellular Movement	cell movement of hepatoma cell lines	0.00756	-1.915	ASNS,CAV1,CDKN1B,DLC1,E2F5,IGFBP3,NOTCH1	7
Cancer	oral cancer	0.00772		DAAM1,DCBLD2,DPAGT1,DSG2,IFIT2,IGFBP3,IL24,IL8,LPAR1,MET,PCDH7,PDLIM5,TACSTD2,TPM1,TUBA4A,TUBB,TUBB2A	17
Gastrointestinal Disease	oral cancer	0.00772		DAAM1,DCBLD2,DPAGT1,DSG2,IFIT2,IGFBP3,IL24,IL8,LPAR1,MET,PCDH7,PDLIM5,TACSTD2,TPM1,TUBA4A,TUBB,TUBB2A	17
Cancer	benign nerve tumor	0.00774		ADM,FKBP1A,IGFBP1,NOTCH1,VEGFA	5
Neurological Disease	benign nerve tumor	0.00774		ADM,FKBP1A,IGFBP1,NOTCH1,VEGFA	5
Post-Translational Modification	tetramerization of protein	0.00774		CAT,CTH,CUTC,DNM1L,SHMT1	5
Protein Synthesis	tetramerization of protein	0.00774		CAT,CTH,CUTC,DNM1L,SHMT1	5
Gene Expression	translation of mRNA	0.00778	-1	AGO2,EIF2S3,ENC1,HSPB1,RRBP1,SARS,SYNCRIP,TSC1,WARS	9
Protein Synthesis	translation of mRNA	0.00778	-1	AGO2,EIF2S3,ENC1,HSPB1,RRBP1,SARS,SYNCRIP,TSC1,WARS	9
Infectious Disease	replication of virus	0.00782	-1.943	AGO2,AP2M1,ARAF,BIRC3,CDK4,CDKN1B,EEF1A1,FKBP1A,FSCN1,GALC,GBP1,GCLC,IFIT1,IL8,IRF9,ISG15,ISG20,NUP153,OASL,PAK2,PLAU,PLIN3,POLR2L,RELA,SGK1,SP110,STK39,TAP1,TCF3,TNK2,TUBB,WRN	32
Cancer	head and neck cancer	0.00797		ADAM8,AGO2,ARRB1,AXL,CAV1,CDK4,CDKN1B,DAAM1,DCBLD2,DPAGT1,DSG2,ENC1,EPCAM,EZH2,FEM1A,HES6,HIPK2,HMGN2,IFIT2,IGFBP3,IL24,IL8,KISS1,LPAR1,MET,NEK6,NQO1,PCDH7,PDLIM5,PLAT,PREPL,PRKAR1A,SRC,STAT3,TACSTD2,TGFBI,TGFBR2,TPM1,TUBA4A,TUBB,TUBB2A,UGT8,VEGFA,ZNF185	44
Immunological Disease	immediate hypersensitivity	0.00797		ADRB2,AHNAK,CAT,CCNA2,EEF1A1,FKBP1A,GADD45A,HN1,IDI1,IL8,LAMA5,MAD2L2,MSN,MYL9,PHGDH,PPP3CB,SRC,TPM1,TYK2,VCL,XRCC6	21
Gene Expression	transcription of RNA	0.008	0.448	APOL3/APOL4,ARRB1,ATF4,ATP2B4,AZI2,CAV1,CCNDBP1,CDKN1B,CEBPG,CKAP2,CLOCK,CREB3L2,CREB5,CREG1,CTDSPL,E2F6,EZH2,FST,FUBP3,GCLC,GTF2I,HDAC1,HEATR1,HELZ2,HIPK2,HMGB2,HMGN2,HNRNPC,ID1,IL10RB,IL11,IRF9,KAT2B,LEF1,LPAR1,MAD2L2,MAP2K4,MAP3K7,MAPKAPK3,MED28,MMS19,MTDH,MXD4,NEK6,NFAT5,NFIX,NFKB2,NFYA,NOTCH1,NR2F2,PHGDH,POLR2L,PRDM4,PRKAR1A,PTRF,RBPJ,RELA,RNF4,RPL6,SBNO2,SRC,STAT3,STRAP,TARBP2,TCF3,TFAM,TFB…	74
Cell Morphology	cell spreading	0.00812	-1.255	CAPN2,IL8,LGALS8,LPP,PLAU,RRBP1,SRC,STX6,TGFBI,TPM1,VEGFA,YWHAZ	12
Cellular Growth and Proliferation	proliferation of carcinoma cell lines	0.00815	-2.025	ASNS,CAV1,CDK4,DLC1,EZH2,FSCN1,GRN,ID1,IGFBP3,KISS1,MAP3K7,MET,NOTCH1,RASD1,RELA,SLC7A11,STAT3,STK4,STMN1,TUBB2A	20
Cellular Development	proliferation of carcinoma cell lines	0.00815	-2.025	ASNS,CAV1,CDK4,DLC1,EZH2,FSCN1,GRN,ID1,IGFBP3,KISS1,MAP3K7,MET,NOTCH1,RASD1,RELA,SLC7A11,STAT3,STK4,STMN1,TUBB2A	20
Cellular Movement	movement of vascular endothelial cells	0.00815	-0.771	ADM,CDKN1B,ID1,IL8,MAP3K7,SRC,STAT3,TGFBR2,TIMP2,VEGFA	10
Cardiovascular System Development and Function	movement of vascular endothelial cells	0.00815	-0.771	ADM,CDKN1B,ID1,IL8,MAP3K7,SRC,STAT3,TGFBR2,TIMP2,VEGFA	10
Cellular Movement	migration of endothelial cell lines	0.00826	-0.075	ANGPTL4,CTSB,IL8,NEU1,PLAU,SRC,VEGFA	7
Cardiovascular System Development and Function	migration of endothelial cell lines	0.00826	-0.075	ANGPTL4,CTSB,IL8,NEU1,PLAU,SRC,VEGFA	7
Cell Cycle	G1/S phase transition of leukemia cell lines	0.00826		CDKN1B,TCF3	2
Developmental Disorder	Krabbe's disease	0.00826		CAV1,GALC	2
Hereditary Disorder	Krabbe's disease	0.00826		CAV1,GALC	2
Metabolic Disease	Krabbe's disease	0.00826		CAV1,GALC	2
Neurological Disease	Krabbe's disease	0.00826		CAV1,GALC	2
Psychological Disorders	Krabbe's disease	0.00826		CAV1,GALC	2
Cell-To-Cell Signaling and Interaction	activation of microglia	0.00826		APP,PLAT	2
Hematological System Development and Function	activation of microglia	0.00826		APP,PLAT	2
Nervous System Development and Function	activation of microglia	0.00826		APP,PLAT	2
Developmental Disorder	acyl-coa dehydrogenase deficiency	0.00826		ACADM,HSD17B10	2
Hereditary Disorder	acyl-coa dehydrogenase deficiency	0.00826		ACADM,HSD17B10	2
Metabolic Disease	acyl-coa dehydrogenase deficiency	0.00826		ACADM,HSD17B10	2
Cell Cycle	arrest in G1 phase of embryonic cell lines	0.00826		CDKN1B,PIM1	2
Embryonic Development	arrest in G1 phase of embryonic cell lines	0.00826		CDKN1B,PIM1	2
Tissue Development	binding of extracellular matrix	0.00826		APP,RELA	2
Cell-To-Cell Signaling and Interaction	binding of extracellular matrix	0.00826		APP,RELA	2
Cell Cycle	cell cycle progression of pancreatic cancer cell lines	0.00826		MSLN,STAT3	2
Cancer	chemotherapy resistance of lung cancer cell lines	0.00826		AXL,MET	2
Respiratory Disease	chemotherapy resistance of lung cancer cell lines	0.00826		AXL,MET	2
Cellular Response to Therapeutics	chemotherapy resistance of lung cancer cell lines	0.00826		AXL,MET	2
Connective Tissue Disorders	congenital generalized lipodystrophy	0.00826		CAV1,PTRF	2
Developmental Disorder	congenital generalized lipodystrophy	0.00826		CAV1,PTRF	2
Hereditary Disorder	congenital generalized lipodystrophy	0.00826		CAV1,PTRF	2
Metabolic Disease	congenital generalized lipodystrophy	0.00826		CAV1,PTRF	2
Cellular Growth and Proliferation	cytostasis of kidney cancer cell lines	0.00826		PRKAR1A,STAT3	2
Developmental Disorder	gelatinous drop-like corneal dystrophy	0.00826		TACSTD2,TGFBI	2
Hereditary Disorder	gelatinous drop-like corneal dystrophy	0.00826		TACSTD2,TGFBI	2
Metabolic Disease	gelatinous drop-like corneal dystrophy	0.00826		TACSTD2,TGFBI	2
Neurological Disease	gelatinous drop-like corneal dystrophy	0.00826		TACSTD2,TGFBI	2
Ophthalmic Disease	gelatinous drop-like corneal dystrophy	0.00826		TACSTD2,TGFBI	2
DNA Replication, Recombination, and Repair	initiation of synthesis of DNA	0.00826		CCNA2,CDK6	2
Cellular Development	lifespan of fibroblast cell lines	0.00826		CDK4,CDK6	2
Connective Tissue Development and Function	lifespan of fibroblast cell lines	0.00826		CDK4,CDK6	2
Cellular Development	lifespan of fibroblasts	0.00826		CDK4,CDK6	2
Connective Tissue Development and Function	lifespan of fibroblasts	0.00826		CDK4,CDK6	2
Cell Death and Survival	lysis of vascular endothelial cells	0.00826		IL11,VEGFA	2
Cellular Assembly and Organization	quantity of lamellipodia	0.00826		STAT3,VEGFA	2
Cellular Function and Maintenance	quantity of lamellipodia	0.00826		STAT3,VEGFA	2
Cardiovascular System Development and Function	shape change of microvascular endothelial cells	0.00826		PLAT,VEGFA	2
Cell Morphology	shape change of microvascular endothelial cells	0.00826		PLAT,VEGFA	2
Cell Morphology	tubulation of eye cell lines	0.00826		SRC,VEGFA	2
Cardiovascular System Development and Function	development of cardiovascular tissue	0.00838	-1.672	ADAM15,ADM,AXL,CDKN1B,GBP1,HIPK2,HMGB2,IL8,MET,NOTCH1,NR2F2,PIM1,STC1,TIMP2,TNFRSF12A,TPM1,VEGFA	17
Tissue Development	development of cardiovascular tissue	0.00838	-1.672	ADAM15,ADM,AXL,CDKN1B,GBP1,HIPK2,HMGB2,IL8,MET,NOTCH1,NR2F2,PIM1,STC1,TIMP2,TNFRSF12A,TPM1,VEGFA	17
Small Molecule Biochemistry	concentration of phosphatidic acid	0.00849	-0.927	BRMS1,CAV1,INPP5E,LGALS8,SLC3A2,XBP1	6
Molecular Transport	concentration of phosphatidic acid	0.00849	-0.927	BRMS1,CAV1,INPP5E,LGALS8,SLC3A2,XBP1	6
Carbohydrate Metabolism	concentration of phosphatidic acid	0.00849	-0.927	BRMS1,CAV1,INPP5E,LGALS8,SLC3A2,XBP1	6
Lipid Metabolism	concentration of phosphatidic acid	0.00849	-0.927	BRMS1,CAV1,INPP5E,LGALS8,SLC3A2,XBP1	6
Cancer	urothelial neoplasm	0.00849		TIMP2,TSC1,TUBA4A,TUBB,TUBB2A,TUBB6	6
Organismal Injury and Abnormalities	urothelial neoplasm	0.00849		TIMP2,TSC1,TUBA4A,TUBB,TUBB2A,TUBB6	6
Renal and Urological Disease	urothelial neoplasm	0.00849		TIMP2,TSC1,TUBA4A,TUBB,TUBB2A,TUBB6	6
Cancer	metastatic colorectal cancer	0.00854		CAV1,DSG2,DUSP6,FST,HMGB2,LGALS8,MET,PAPSS2,PLAT,RAB31,SEL1L3,SERTAD2,SLC16A3,SLC7A11,VEGFA	15
Gastrointestinal Disease	metastatic colorectal cancer	0.00854		CAV1,DSG2,DUSP6,FST,HMGB2,LGALS8,MET,PAPSS2,PLAT,RAB31,SEL1L3,SERTAD2,SLC16A3,SLC7A11,VEGFA	15
Cell Cycle	G1/S phase	0.00872	-1.067	CDK4,CDK6,CDKN1B,CREG1,ELAVL1,GADD45A,LATS2,LEF1,MET,NASP,TCF3	11
Cancer	pancreatic tumor	0.00875		ARAF,AXL,CDK4,FKBP1A,ID1,IGFBP3,ITGB4,MET,MSLN,PLAT,PLAU,PRKCZ,PXDN,RELA,SRC,TACSTD2,TUBA4A,TUBB2A,VEGFA,YWHAZ	20
Gastrointestinal Disease	pancreatic tumor	0.00875		ARAF,AXL,CDK4,FKBP1A,ID1,IGFBP3,ITGB4,MET,MSLN,PLAT,PLAU,PRKCZ,PXDN,RELA,SRC,TACSTD2,TUBA4A,TUBB2A,VEGFA,YWHAZ	20
Endocrine System Disorders	pancreatic tumor	0.00875		ARAF,AXL,CDK4,FKBP1A,ID1,IGFBP3,ITGB4,MET,MSLN,PLAT,PLAU,PRKCZ,PXDN,RELA,SRC,TACSTD2,TUBA4A,TUBB2A,VEGFA,YWHAZ	20
Cell Death and Survival	cell death of smooth muscle cells	0.0088	-0.442	APP,CAT,IL8,STAT3,STK4	5
Cancer	transitional-cell carcinoma	0.0088		TIMP2,TUBA4A,TUBB,TUBB2A,TUBB6	5
Organismal Injury and Abnormalities	transitional-cell carcinoma	0.0088		TIMP2,TUBA4A,TUBB,TUBB2A,TUBB6	5
Renal and Urological Disease	transitional-cell carcinoma	0.0088		TIMP2,TUBA4A,TUBB,TUBB2A,TUBB6	5
Cancer	neuroendocrine tumor	0.00915		ARAF,AXL,CDK4,CDKN1B,FKBP1A,ID1,IGFBP3,ITGB4,MET,MSLN,PLAT,PLAU,PRKCZ,PXDN,RELA,SRC,TUBA4A,TUBB,TUBB2A,VEGFA,YWHAZ	21
Cellular Development	differentiation of stromal cells	0.00936		IL11,NOTCH1,STAT3	3
Connective Tissue Development and Function	differentiation of stromal cells	0.00936		IL11,NOTCH1,STAT3	3
Cellular Development	epithelial-mesenchymal transition of prostate cancer cell lines	0.00936		CAV1,ID1,VEGFA	3
Cellular Movement	invasion of bladder cancer cell lines	0.00936		CAT,GRN,PLAU	3
Organismal Injury and Abnormalities	minimal change nephrotic syndrome	0.00936		CMIP,FKBP1A,PPP3CB	3
Renal and Urological Disease	minimal change nephrotic syndrome	0.00936		CMIP,FKBP1A,PPP3CB	3
Cardiovascular System Development and Function	blood vessel collateralization of coronary artery	0.0094		AP3M2,PIM1,RAB10,STX6,TUBA4A,TUBB6	6
Cardiovascular Disease	blood vessel collateralization of coronary artery	0.0094		AP3M2,PIM1,RAB10,STX6,TUBA4A,TUBB6	6
Dermatological Diseases and Conditions	atopic dermatitis	0.00973		AHNAK,CAT,CCNA2,EEF1A1,FKBP1A,GADD45A,HN1,IDI1,IL8,LAMA5,MAD2L2,MSN,MYL9,PHGDH,PPP3CB,SRC,TPM1,TYK2,VCL,XRCC6	20
Immunological Disease	atopic dermatitis	0.00973		AHNAK,CAT,CCNA2,EEF1A1,FKBP1A,GADD45A,HN1,IDI1,IL8,LAMA5,MAD2L2,MSN,MYL9,PHGDH,PPP3CB,SRC,TPM1,TYK2,VCL,XRCC6	20
Inflammatory Disease	atopic dermatitis	0.00973		AHNAK,CAT,CCNA2,EEF1A1,FKBP1A,GADD45A,HN1,IDI1,IL8,LAMA5,MAD2L2,MSN,MYL9,PHGDH,PPP3CB,SRC,TPM1,TYK2,VCL,XRCC6	20
Inflammatory Response	atopic dermatitis	0.00973		AHNAK,CAT,CCNA2,EEF1A1,FKBP1A,GADD45A,HN1,IDI1,IL8,LAMA5,MAD2L2,MSN,MYL9,PHGDH,PPP3CB,SRC,TPM1,TYK2,VCL,XRCC6	20
Cell Death and Survival	cell death of pancreatic cancer cell lines	0.00982	-1.016	ASNS,CTSB,IL24,IL8,NOTCH1,RELA,STAT3	7
Infectious Disease	replication of RNA virus	0.00992	-1.821	AGO2,AP2M1,ARAF,CDK4,CDKN1B,EEF1A1,FSCN1,GALC,GBP1,GCLC,IFIT1,IL8,IRF9,ISG15,ISG20,NUP153,OASL,PAK2,PLAU,PLIN3,POLR2L,RELA,SGK1,SP110,STK39,TAP1,TCF3,TNK2,TUBB,WRN	30

## Sheet: miR-34c
Category	Diseases or Functions Annotation	p-Value	Activation z-score	Molecules	# Molecules
Cell Death and Survival	cell death	3.08e-17	0.894	ABCC3,ACSL4,ADI1,ADM,AGR2,ALDH2,ALDH3A1,ALDH3B1,AMER1,ANGPTL4,APP,ARAF,ASNS,ATF4,ATG4A,BAK1,BEX2,CASP2,CASP4,CASP7,CAV1,CBR1,CCNB1,CCND1,CCNG1,CDC25A,CDK5,CDK5R1,CDK6,CDR2L,CEBPD,CERS5,CERS6,CFL1,CHMP3,CHMP5,COMT,CREB3L2,CSF1R,CSF2RA,CTGF,CTSB,CUL4B,CUX1,DDIT4,DDX47,DEK,DEPDC1,DFFA,DKK1,DKK3,DLC1,DNM1L,DTL,DTYMK,DUSP1,DUSP22,DUSP6,DUT,E2F3,EDN1,EFEMP1,EI24,EIF3H,ENC1,EPAS1,ERCC2,ETS1,EZH2,EZR,F2R…	212
Cell Death and Survival	necrosis	3.37e-16	0.949	ADI1,ADM,AGR2,ALDH2,ALDH3A1,ALDH3B1,AMER1,APP,ASNS,ATF4,ATG4A,BAK1,BEX2,CASP2,CASP4,CASP7,CAV1,CBR1,CCNB1,CCND1,CCNG1,CDC25A,CDK5,CDK5R1,CDK6,CDR2L,CEBPD,CERS5,CERS6,CHMP5,COMT,CREB3L2,CSF1R,CSF2RA,CTGF,CTSB,CUL4B,CUX1,DDIT4,DEK,DEPDC1,DFFA,DKK1,DKK3,DNM1L,DTL,DTYMK,DUSP1,DUT,E2F3,EDN1,EFEMP1,EI24,EIF3H,ENC1,EPAS1,ETS1,EZH2,EZR,F2RL1,F3,FANCG,FBXO5,FEN1,FKBP1A,FLNB,FST,GDF15,GLRX,GRN,HDAC1,HMOX1,…	182
Cell Death and Survival	apoptosis	8.39e-14	1.181	ACSL4,ADI1,ADM,ALDH2,ALDH3A1,AMER1,ANGPTL4,APP,ARAF,ASNS,ATF4,BAK1,BEX2,CASP2,CASP4,CASP7,CAV1,CCNB1,CCND1,CCNG1,CDC25A,CDK5,CDK5R1,CDK6,CEBPD,CERS6,CFL1,CHMP5,CSF1R,CSF2RA,CTGF,CTSB,CUL4B,CUX1,DDIT4,DDX47,DEPDC1,DFFA,DKK1,DKK3,DLC1,DNM1L,DTYMK,DUSP1,DUSP22,DUSP6,DUT,E2F3,EDN1,EFEMP1,EIF3H,ENC1,EPAS1,ERCC2,ETS1,EZH2,EZR,F3,FBXO5,FKBP1A,FLNB,FST,GDF15,GLRX,GRN,HDAC1,HMOX1,HPSE,HSD17B10,HTATIP2,HTR…	167
Cell Death and Survival	cell death of tumor cell lines	9.4e-14	0.854	ADI1,ADM,AGR2,AMER1,APP,ASNS,ATF4,ATG4A,BAK1,BEX2,CASP2,CASP4,CASP7,CAV1,CBR1,CCNB1,CCND1,CCNG1,CDC25A,CDK5,CDK5R1,CDK6,CDR2L,CEBPD,CERS5,CERS6,CHMP5,CREB3L2,CSF1R,CSF2RA,CTGF,CTSB,CUX1,DDIT4,DEK,DEPDC1,DFFA,DKK1,DKK3,DNM1L,DTL,DTYMK,DUSP1,DUT,E2F3,EDN1,EFEMP1,EI24,ENC1,EPAS1,ETS1,EZH2,EZR,FBXO5,FEN1,FKBP1A,FLNB,FST,GDF15,GLRX,GRN,HDAC1,HMOX1,HPSE,HTATIP2,HTRA1,ID1,ID3,IGFBP1,IKBKG,IL1B,IL8,KISS1…	148
Cellular Development	proliferation of tumor cell lines	7.87e-13	-2.568	ACSL4,ADM,AKR1B10,AKR1C3,ANGPTL4,ANXA10,APP,ARAF,ARHGEF2,ARL2BP,ASNS,BAK1,BCCIP,BEX2,CASP2,CASP7,CAV1,CCNA2,CCNB1,CCND1,CCNE2,CD320,CDC25A,CDH4,CDK4,CDK5,CDK5R1,CDK6,CEBPD,CMIP,CTGF,CTSB,DKK1,DKK3,DLC1,DTL,DUSP1,DUSP6,DVL3,E2F3,E2F5,EDN1,EEF1A1,EFEMP1,EIF3H,ENC1,EPCAM,ETS1,EZH2,EZR,F2RL1,F3,FEN1,FGFRL1,FOSL1,FOXM1,FST,FSTL3,FUT8,GDF15,GMNN,GRN,HAS2,HDAC1,HMOX1,HNRNPA2B1,HPSE,HTATIP2,ID1,ID3,IGFBP…	141
Cellular Growth and Proliferation	proliferation of tumor cell lines	7.87e-13	-2.568	ACSL4,ADM,AKR1B10,AKR1C3,ANGPTL4,ANXA10,APP,ARAF,ARHGEF2,ARL2BP,ASNS,BAK1,BCCIP,BEX2,CASP2,CASP7,CAV1,CCNA2,CCNB1,CCND1,CCNE2,CD320,CDC25A,CDH4,CDK4,CDK5,CDK5R1,CDK6,CEBPD,CMIP,CTGF,CTSB,DKK1,DKK3,DLC1,DTL,DUSP1,DUSP6,DVL3,E2F3,E2F5,EDN1,EEF1A1,EFEMP1,EIF3H,ENC1,EPCAM,ETS1,EZH2,EZR,F2RL1,F3,FEN1,FGFRL1,FOSL1,FOXM1,FST,FSTL3,FUT8,GDF15,GMNN,GRN,HAS2,HDAC1,HMOX1,HNRNPA2B1,HPSE,HTATIP2,ID1,ID3,IGFBP…	141
Cell Death and Survival	apoptosis of tumor cell lines	3.18e-12	1.032	ADI1,ADM,AMER1,APP,ASNS,ATF4,BAK1,BEX2,CASP2,CASP4,CASP7,CAV1,CCNB1,CCND1,CCNG1,CDC25A,CDK5,CDK5R1,CDK6,CEBPD,CERS6,CHMP5,CSF1R,CSF2RA,CTGF,CTSB,CUX1,DDIT4,DEPDC1,DFFA,DKK1,DKK3,DNM1L,DTYMK,DUSP1,DUT,E2F3,EDN1,EFEMP1,ENC1,EPAS1,ETS1,EZH2,EZR,FBXO5,FLNB,FST,GDF15,GLRX,GRN,HDAC1,HMOX1,HPSE,HTATIP2,HTRA1,ID1,ID3,IGFBP1,IKBKG,IL1B,IL8,KISS1,KLF4,LGALS3BP,LGALS8,LIG1,LMO4,MAP2K1,MAP3K11,MET,MITF,MOAP1…	118
Cancer	metastasis	3.28e-11	-0.97	ADAM15,AGR2,AKR1C3,ARAF,BAK1,CAV1,CCND1,CDC25A,CEBPD,CHD1,COL4A1,CPA4,CTGF,DKK1,DUSP6,EFEMP1,EZH2,F3,FKBP1A,FOXM1,FST,FSTL3,GDF15,GLRX,GNA12,HMOX1,HTATIP2,HTRA1,IL8,KIF20A,LAMA3,LGALS8,MAP2K1,MET,MITF,NEK11,NUAK1,PLAT,PPAP2B,RAB31,SERPINE1,STAT1,TGFB2,THBS1,TOP2A,TUBB,TUBB2A,TUBB3,TXNIP,TYMS,VEGFA,VEGFC	52
Cancer	pelvic cancer	1.58e-10		ABCA1,ADAM15,AGO2,AGR2,ALDH3A1,ANXA10,ANXA8L2 (includes others),APOLD1,ARAF,ARHGDIB,BSDC1,CALB2,CALCOCO2,CASP2,CAV1,CCNA2,CCNB1,CCND1,CDC25A,CDH4,CDK4,CHD1,COL4A1,COMT,CPA3,CSF1R,CTDSPL,CTSB,CTSC,CUX1,DKK1,DUSP1,DVL3,DYNLRB1,E2F2,E2F3,EIF2S2,EIF2S3,EIF3H,ENPP1,EPCAM,ERCC2,EZH2,F2RL1,FEN1,FILIP1L,FKBP1A,FLNC,FOSL1,FOXM1,FOXN2,FRG1B,GDF15,GJB2,GNA12,HDAC1,HMOX1,HN1,IFI27,IFI30,IFITM2,IFNGR2,IGFBP1,…	130
Cellular Growth and Proliferation	proliferation of cells	1.71e-10	-2.593	ACSL4,ADAM15,ADM,AGO2,AK4,AKR1B10,AKR1C3,ANGPTL4,ANXA10,APP,ARAF,ARHGEF2,ARL2BP,ARV1,ASNS,ATF4,ATPIF1,BAK1,BCCIP,BEX2,CALCOCO2,CASP2,CASP7,CAV1,CCNA2,CCNB1,CCND1,CCNE2,CCNG1,CD320,CDC25A,CDCA7,CDH4,CDK10,CDK4,CDK5,CDK5R1,CDK6,CDKN3,CEBPD,CMIP,COL4A1,CSF1R,CSF2RA,CSNK1D,CTDSPL,CTGF,CTSB,CTSC,CUX1,DKK1,DKK3,DLC1,DTL,DTYMK,DUSP1,DUSP22,DUSP6,DVL3,E2F3,E2F5,EDN1,EEF1A1,EFEMP1,EI24,EIF3H,ENC1,ENPP1,EP…	212
Cellular Movement	invasion of cells	1.78e-10	-0.205	ACSL4,ADI1,ADM,AGO2,AGR2,APP,ASAP1,CAP1,CAV1,CCNA2,CCND1,CDH4,CDK5,CDK5R1,CHD1,CTSB,DKK1,DKK3,DLC1,DNAJB6,E2F5,EDN1,EFEMP1,EPCAM,ETS1,EZH2,EZR,FKBP1A,FOSL1,FOXM1,FST,FUT8,GDF15,GNA12,GRN,HAS2,HMOX1,HPSE,HTATIP2,ID1,IL1B,IL8,KISS1,KLF4,LEF1,LPAR1,MAP2K1,MET,MITF,MX1,NCOA3,NDRG1,NGF,NUAK1,PDCD4,PLAT,PLGRKT,PPARG,PTTG1,RAB11FIP1,RND3,SATB2,SLC12A4,SMPD1,SQSTM1,STMN1,TFAP2C,TGFB2,TGFBR2,VEGFA,VEGFC,Y…	72
Cellular Movement	invasion of tumor cell lines	4.94e-10	0.077	ACSL4,ADI1,ADM,AGO2,AGR2,APP,ASAP1,CAP1,CAV1,CCNA2,CDH4,CDK5,CDK5R1,CHD1,CTSB,DKK1,DKK3,DLC1,DNAJB6,E2F5,EDN1,EFEMP1,EPCAM,ETS1,EZH2,EZR,FOSL1,FOXM1,FUT8,GDF15,GNA12,GRN,HAS2,HMOX1,HPSE,HTATIP2,ID1,IL8,KISS1,KLF4,LEF1,LPAR1,MET,MITF,MX1,NCOA3,NDRG1,NGF,NUAK1,PDCD4,PLAT,PLGRKT,PPARG,PTTG1,RAB11FIP1,RND3,SATB2,SLC12A4,SQSTM1,STMN1,TFAP2C,TGFB2,TGFBR2,VEGFA,YY1	65
Cell Cycle	cell cycle progression	4.95e-10	-2.244	ALDH3A1,AMER1,ASNS,BCCIP,BEX2,CASP2,CAV1,CCNA2,CCNB1,CCND1,CCNG1,CD320,CDC23,CDC25A,CDK4,CDK5R1,CDK6,CDKN3,CENPF,CSF1R,CSNK1D,DTL,DTYMK,DUSP1,E2F2,EDN1,EPCAM,ETS1,EZH2,FANCG,FBXO5,FGFRL1,FOSL1,FOXM1,GMNN,GRN,HERC5,HMOX1,ID3,IL11,IL12A,IL1B,IL8,KIF11,KIF4A,KLF4,LIG1,MAP2K1,MAPRE3,MCM2,MSLN,NEK6,NGF,NOTCH1,PCNA,POLD4,PPARG,PTTG1,RAD21,RNF167,SHC1,SIRT1,SMARCA2,SPC25,STAT1,STMN1,TCF3,TGFB2,THBS1,TNC…	75
Cancer	female genital tract cancer	5.97e-10		AGR2,ALDH3A1,ANXA10,ANXA8L2 (includes others),APOLD1,ARAF,ARHGDIB,CALB2,CALCOCO2,CASP2,CAV1,CCNA2,CCNB1,CDC25A,CDH4,CDK4,CHD1,COL4A1,CPA3,CSF1R,CTDSPL,CTSB,CTSC,DKK1,DVL3,DYNLRB1,E2F2,E2F3,ENPP1,EPCAM,F2RL1,FEN1,FILIP1L,FLNC,FOXM1,FOXN2,GDF15,HDAC1,HN1,IFI27,IFI30,IFITM2,IFNGR2,IGFBP1,IL8,IRAK1,ISG15,KIAA0101,KIF11,KISS1,LAMC2,LAYN,MCM2,MET,MKI67,MSH6,MSLN,NCOA3,NMU,NR2F2,PARP1,PEA15,PSAT1,PTGES,…	91
Organismal Injury and Abnormalities	female genital tract cancer	5.97e-10		AGR2,ALDH3A1,ANXA10,ANXA8L2 (includes others),APOLD1,ARAF,ARHGDIB,CALB2,CALCOCO2,CASP2,CAV1,CCNA2,CCNB1,CDC25A,CDH4,CDK4,CHD1,COL4A1,CPA3,CSF1R,CTDSPL,CTSB,CTSC,DKK1,DVL3,DYNLRB1,E2F2,E2F3,ENPP1,EPCAM,F2RL1,FEN1,FILIP1L,FLNC,FOXM1,FOXN2,GDF15,HDAC1,HN1,IFI27,IFI30,IFITM2,IFNGR2,IGFBP1,IL8,IRAK1,ISG15,KIAA0101,KIF11,KISS1,LAMC2,LAYN,MCM2,MET,MKI67,MSH6,MSLN,NCOA3,NMU,NR2F2,PARP1,PEA15,PSAT1,PTGES,…	91
Reproductive System Disease	female genital tract cancer	5.97e-10		AGR2,ALDH3A1,ANXA10,ANXA8L2 (includes others),APOLD1,ARAF,ARHGDIB,CALB2,CALCOCO2,CASP2,CAV1,CCNA2,CCNB1,CDC25A,CDH4,CDK4,CHD1,COL4A1,CPA3,CSF1R,CTDSPL,CTSB,CTSC,DKK1,DVL3,DYNLRB1,E2F2,E2F3,ENPP1,EPCAM,F2RL1,FEN1,FILIP1L,FLNC,FOXM1,FOXN2,GDF15,HDAC1,HN1,IFI27,IFI30,IFITM2,IFNGR2,IGFBP1,IL8,IRAK1,ISG15,KIAA0101,KIF11,KISS1,LAMC2,LAYN,MCM2,MET,MKI67,MSH6,MSLN,NCOA3,NMU,NR2F2,PARP1,PEA15,PSAT1,PTGES,…	91
Cellular Movement	cell movement	1.18e-09	-1.764	ACSL4,ADAM15,ADI1,ADM,AGR2,ANGPTL4,APP,ARHGDIB,ASAP1,ASNS,CABYR,CAP1,CAV1,CCND1,CDK4,CDK5,CDK6,COL17A1,COL4A1,CRY1,CSF1R,CSF2RA,CTGF,CTSB,DEK,DKK1,DKK3,DLC1,DNAJB6,E2F5,EDN1,ETS1,EZH2,EZR,F2RL1,F3,F8A1 (includes others),FLNB,FLNC,FOSL1,FOXM1,GDF15,GDI1,GNA12,GNAI2,GRN,HAS2,HEBP1,HMOX1,HNRNPA2B1,HTATIP2,ID1,ID3,IGFBP1,IL11,IL1B,IL8,ITGA6,KISS1,KLF4,LAMA3,LAMC2,LEF1,LMCD1,LPAR1,MAP2K1,MET,MITF,MX1,…	115
Dermatological Diseases and Conditions	psoriasis	4.7e-09		ADM,ALDH1A3,ANXA8L2 (includes others),ARHGDIB,ATP1B1,CASP4,CAV1,CCND1,CDK5,CDK5R1,CEBPD,CFL1,CTSB,DUSP1,EEF1A1,EIF2S2,FEN1,FKBP1A,FOSL1,GJB2,HERC6,HMOX1,HPSE,HSPE1,ID1,IFI27,IFI30,IFI44,IFIT1,IFNGR2,IL12A,IL1B,IL8,IRAK1,ISG15,ISG20,ITGA6,KIAA0101,LGALS3BP,MALL,MKI67,MX1,NFIL3,OASL,PCNA,PLAT,PPARG,PPP3CB,PRSS3,RER1,RGS20,S100A2,SCO2,SEC23B,SERPINB1,SERPINE1,SGK1,SHC1,SPC25,SPTAN1,STAT1,SYNCRIP,THB…	68
Cell Cycle	interphase	8.27e-09	-2.16	BABAM1,BRSK1,CCNA2,CCNB1,CCND1,CCNE2,CCNG1,CDC23,CDC25A,CDK4,CDK6,CDKN3,CEBPD,CENPF,CSF1R,DTL,E2F3,E2F5,ETS1,EZH2,FBXO5,FEN1,FOXM1,FOXN3,GDF15,GMNN,GORASP2,HAS2,HMOX1,ID1,ID3,IL1B,KIAA0101,KLF4,LEF1,LRWD1,MAP3K11,MET,MSLN,MTDH,MXD4,NCOA3,NEK11,NEK6,NOTCH1,OSGIN1,PLK2,PMEPA1,POLA1,POLD4,PPARG,PPM1A,SHC1,SPTAN1,STAT1,TCF3,TXNIP,TYMS	58
Cancer	genital tumor	1.2e-08		ABCA1,ADAM15,AGO2,AGR2,ALDH3A1,ANXA10,ANXA8L2 (includes others),APOLD1,ARAF,ARHGDIB,BSDC1,CALB2,CALCOCO2,CASP2,CAV1,CCND1,CDC25A,CDK4,CHD1,COL4A1,CSF1R,CTDSPL,CUX1,DUSP1,DYNLRB1,E2F2,E2F3,EIF2S2,EIF2S3,EIF3H,EPCAM,ERCC2,EZH2,FEN1,FKBP1A,FLNC,FOXN2,FRG1B,GDF15,GNA12,GNAI2,HDAC1,HMOX1,HN1,IFI27,IFI30,IFITM2,IFNGR2,IGFBP1,IL8,ISG15,KIAA0101,KISS1,LACTB,LEF1,LGALS8,LPAR1,MCM2,MCM5,MET,MSH6,MSLN,NCOA3…	99
Organismal Injury and Abnormalities	genital tumor	1.2e-08		ABCA1,ADAM15,AGO2,AGR2,ALDH3A1,ANXA10,ANXA8L2 (includes others),APOLD1,ARAF,ARHGDIB,BSDC1,CALB2,CALCOCO2,CASP2,CAV1,CCND1,CDC25A,CDK4,CHD1,COL4A1,CSF1R,CTDSPL,CUX1,DUSP1,DYNLRB1,E2F2,E2F3,EIF2S2,EIF2S3,EIF3H,EPCAM,ERCC2,EZH2,FEN1,FKBP1A,FLNC,FOXN2,FRG1B,GDF15,GNA12,GNAI2,HDAC1,HMOX1,HN1,IFI27,IFI30,IFITM2,IFNGR2,IGFBP1,IL8,ISG15,KIAA0101,KISS1,LACTB,LEF1,LGALS8,LPAR1,MCM2,MCM5,MET,MSH6,MSLN,NCOA3…	99
Reproductive System Disease	genital tumor	1.2e-08		ABCA1,ADAM15,AGO2,AGR2,ALDH3A1,ANXA10,ANXA8L2 (includes others),APOLD1,ARAF,ARHGDIB,BSDC1,CALB2,CALCOCO2,CASP2,CAV1,CCND1,CDC25A,CDK4,CHD1,COL4A1,CSF1R,CTDSPL,CUX1,DUSP1,DYNLRB1,E2F2,E2F3,EIF2S2,EIF2S3,EIF3H,EPCAM,ERCC2,EZH2,FEN1,FKBP1A,FLNC,FOXN2,FRG1B,GDF15,GNA12,GNAI2,HDAC1,HMOX1,HN1,IFI27,IFI30,IFITM2,IFNGR2,IGFBP1,IL8,ISG15,KIAA0101,KISS1,LACTB,LEF1,LGALS8,LPAR1,MCM2,MCM5,MET,MSH6,MSLN,NCOA3…	99
Cellular Movement	migration of cells	1.78e-08	-1.817	ACSL4,ADAM15,ADI1,ADM,ANGPTL4,APP,ARHGDIB,ASAP1,ASNS,CAV1,CCND1,CDK4,CDK5,CDK6,COL17A1,COL4A1,CRY1,CSF1R,CSF2RA,CTGF,CTSB,DEK,DKK1,DLC1,DNAJB6,E2F5,EDN1,ETS1,EZH2,EZR,F2RL1,F3,FLNB,FLNC,FOSL1,FOXM1,GNA12,GNAI2,GRN,HAS2,HEBP1,HMOX1,HNRNPA2B1,HTATIP2,ID1,ID3,IGFBP1,IL11,IL1B,IL8,ITGA6,KISS1,KLF4,LAMA3,LAMC2,LEF1,LMCD1,LPAR1,MAP2K1,MET,MITF,NCOA3,NDRG1,NFKB2,NGF,NOTCH1,OSGIN1,PLGRKT,PPAP2B,PPARG,PRO…	101
Cancer	malignant ovarian neoplasm	4.3e-08		AGR2,ALDH3A1,ANXA10,ANXA8L2 (includes others),ARAF,CALB2,CALCOCO2,CASP2,CDK4,COL4A1,CTDSPL,DYNLRB1,E2F2,E2F3,EPCAM,FOXN2,GDF15,HDAC1,HN1,IFI27,IFI30,IFITM2,IFNGR2,IGFBP1,IL8,KIAA0101,KISS1,MET,MSH6,MSLN,NCOA3,PARP1,PEA15,PSAT1,PTGES,RRAS,RRAS2,S100A2,SERPINE1,SMC4,STAT1,STC1,TACSTD2,TGFBR2,TGIF2,TOP2A,TPD52,TUBB,TUBB2A,TUBB3,TXNIP,TYMS,VEGFA,ZNF281	54
Organismal Injury and Abnormalities	malignant ovarian neoplasm	4.3e-08		AGR2,ALDH3A1,ANXA10,ANXA8L2 (includes others),ARAF,CALB2,CALCOCO2,CASP2,CDK4,COL4A1,CTDSPL,DYNLRB1,E2F2,E2F3,EPCAM,FOXN2,GDF15,HDAC1,HN1,IFI27,IFI30,IFITM2,IFNGR2,IGFBP1,IL8,KIAA0101,KISS1,MET,MSH6,MSLN,NCOA3,PARP1,PEA15,PSAT1,PTGES,RRAS,RRAS2,S100A2,SERPINE1,SMC4,STAT1,STC1,TACSTD2,TGFBR2,TGIF2,TOP2A,TPD52,TUBB,TUBB2A,TUBB3,TXNIP,TYMS,VEGFA,ZNF281	54
Reproductive System Disease	malignant ovarian neoplasm	4.3e-08		AGR2,ALDH3A1,ANXA10,ANXA8L2 (includes others),ARAF,CALB2,CALCOCO2,CASP2,CDK4,COL4A1,CTDSPL,DYNLRB1,E2F2,E2F3,EPCAM,FOXN2,GDF15,HDAC1,HN1,IFI27,IFI30,IFITM2,IFNGR2,IGFBP1,IL8,KIAA0101,KISS1,MET,MSH6,MSLN,NCOA3,PARP1,PEA15,PSAT1,PTGES,RRAS,RRAS2,S100A2,SERPINE1,SMC4,STAT1,STC1,TACSTD2,TGFBR2,TGIF2,TOP2A,TPD52,TUBB,TUBB2A,TUBB3,TXNIP,TYMS,VEGFA,ZNF281	54
Endocrine System Disorders	malignant ovarian neoplasm	4.3e-08		AGR2,ALDH3A1,ANXA10,ANXA8L2 (includes others),ARAF,CALB2,CALCOCO2,CASP2,CDK4,COL4A1,CTDSPL,DYNLRB1,E2F2,E2F3,EPCAM,FOXN2,GDF15,HDAC1,HN1,IFI27,IFI30,IFITM2,IFNGR2,IGFBP1,IL8,KIAA0101,KISS1,MET,MSH6,MSLN,NCOA3,PARP1,PEA15,PSAT1,PTGES,RRAS,RRAS2,S100A2,SERPINE1,SMC4,STAT1,STC1,TACSTD2,TGFBR2,TGIF2,TOP2A,TPD52,TUBB,TUBB2A,TUBB3,TXNIP,TYMS,VEGFA,ZNF281	54
Cancer	ovarian tumor	4.5e-08		AGR2,ALDH3A1,ANXA10,ANXA8L2 (includes others),ARAF,CALB2,CALCOCO2,CASP2,CDK4,COL4A1,CSF1R,CTDSPL,DYNLRB1,E2F2,E2F3,EPCAM,FOXN2,GDF15,GNAI2,HDAC1,HN1,IFI27,IFI30,IFITM2,IFNGR2,IGFBP1,IL8,KIAA0101,KISS1,MET,MSH6,MSLN,NCOA3,PARP1,PEA15,PSAT1,PTGES,RRAS,RRAS2,S100A2,SERPINE1,SMC4,STAT1,STC1,TACSTD2,TGFBR2,TGIF2,TOP2A,TPD52,TUBB,TUBB2A,TUBB3,TXNIP,TYMS,VEGFA,ZNF281	56
Organismal Injury and Abnormalities	ovarian tumor	4.5e-08		AGR2,ALDH3A1,ANXA10,ANXA8L2 (includes others),ARAF,CALB2,CALCOCO2,CASP2,CDK4,COL4A1,CSF1R,CTDSPL,DYNLRB1,E2F2,E2F3,EPCAM,FOXN2,GDF15,GNAI2,HDAC1,HN1,IFI27,IFI30,IFITM2,IFNGR2,IGFBP1,IL8,KIAA0101,KISS1,MET,MSH6,MSLN,NCOA3,PARP1,PEA15,PSAT1,PTGES,RRAS,RRAS2,S100A2,SERPINE1,SMC4,STAT1,STC1,TACSTD2,TGFBR2,TGIF2,TOP2A,TPD52,TUBB,TUBB2A,TUBB3,TXNIP,TYMS,VEGFA,ZNF281	56
Reproductive System Disease	ovarian tumor	4.5e-08		AGR2,ALDH3A1,ANXA10,ANXA8L2 (includes others),ARAF,CALB2,CALCOCO2,CASP2,CDK4,COL4A1,CSF1R,CTDSPL,DYNLRB1,E2F2,E2F3,EPCAM,FOXN2,GDF15,GNAI2,HDAC1,HN1,IFI27,IFI30,IFITM2,IFNGR2,IGFBP1,IL8,KIAA0101,KISS1,MET,MSH6,MSLN,NCOA3,PARP1,PEA15,PSAT1,PTGES,RRAS,RRAS2,S100A2,SERPINE1,SMC4,STAT1,STC1,TACSTD2,TGFBR2,TGIF2,TOP2A,TPD52,TUBB,TUBB2A,TUBB3,TXNIP,TYMS,VEGFA,ZNF281	56
Gene Expression	expression of RNA	1.05e-07	0.871	AGO2,APP,ATF4,CAV1,CCND1,CEBPD,CENPF,CHD1,CREB3L2,CRTC3,CRY1,CTDSP1,CTDSPL,CUX1,DEK,DKK3,DNTTIP1,DRG1,DUSP22,DVL3,E2F2,E2F3,EDN1,EIF2S3,EIF3H,ENC1,EPAS1,ERCC2,ETS1,EZH2,F2RL1,FOSL1,FOXJ2,FOXM1,FOXN3,FST,FSTL3,GMNN,HDAC1,HMGN2,HMGN5,HNRNPA2B1,HPSE,HSBP1,HTATIP2,ID1,ID3,IKBKG,IL10RB,IL11,IL1B,IRAK1,IRAK2,IRF9,KLF13,KLF4,LEF1,LPAR1,LY96,LZTR1,MAD2L2,MAP2K1,MAP3K11,MAPRE3,MITF,MLLT11,MLX,MMS19,MTA2,M…	128
Cancer	metastatic colorectal cancer	1.15e-07		AKR1C3,BAK1,CAV1,CEBPD,COL4A1,CPA4,CTGF,DKK1,DUSP6,EFEMP1,FST,FSTL3,GDF15,GLRX,HMOX1,HTRA1,KIF20A,LAMA3,LGALS8,MET,NUAK1,PLAT,PPAP2B,RAB31,SERPINE1,TGFB2,TYMS,VEGFA,VEGFC	29
Gastrointestinal Disease	metastatic colorectal cancer	1.15e-07		AKR1C3,BAK1,CAV1,CEBPD,COL4A1,CPA4,CTGF,DKK1,DUSP6,EFEMP1,FST,FSTL3,GDF15,GLRX,HMOX1,HTRA1,KIF20A,LAMA3,LGALS8,MET,NUAK1,PLAT,PPAP2B,RAB31,SERPINE1,TGFB2,TYMS,VEGFA,VEGFC	29
Cancer	breast or ovarian cancer	1.7e-07		ADAM15,AGR2,ALDH1A3,ALDH3A1,ANXA10,ANXA8L2 (includes others),ARAF,ARHGDIB,ARHGEF2,BEX2,CALB2,CALCOCO2,CASP2,CAV1,CBX2,CCNB1,CCND1,CCNG1,CDCA7,CDH4,CDK4,CDK6,CEBPD,CENPF,CHD1,CLDN1,COL4A1,COMT,CSF1R,CTDSPL,CTGF,DDIT4,DHX37,DKK1,DLC1,DNAJB6,DUSP1,DYNLRB1,E2F2,E2F3,EDN1,EI24,EIF3H,EPCAM,ERLIN2,ETS1,EZH2,FAM107B,FANCG,FKBP1A,FNBP1,FOSL1,FOXM1,FOXN2,FRG1B,FSTL3,GDF15,GJB2,GSTM4,HDAC1,HIST1H2BJ/HIST1H2…	139
Cell Cycle	S phase	2.72e-07	-2.693	CCNA2,CCND1,CCNG1,CDC25A,CSF1R,E2F3,E2F5,FBXO5,FEN1,FOXM1,HMOX1,ID1,ID3,IL1B,KIAA0101,MET,MSLN,MXD4,NCOA3,NEK11,OSGIN1,PMEPA1,POLA1,PPARG,SHC1,TYMS	26
Cell Morphology	morphology of cells	3.46e-07		ADM,APP,ATP6V1F,BAK1,CAP1,CAV1,CCND1,COL17A1,DEK,DKK3,DNM1L,DYSF,EDN1,EPCAM,ETS1,EZR,FOSL1,FOXM1,GDF15,GNA12,ID1,IL1B,IL8,KLF4,LIG1,MAD2L2,MET,MITF,NEK6,PEG10,PHLDA1,PTPN14,RAD21,RTN4,SERPINE1,SIRT1,SLC12A4,SPG7,STMN1,STMN3,TBC1D2,TGFB2,TGFBR2,THBD,TNC,TPM1,TSC1,UCN2,VEGFA,YME1L1	50
Gene Expression	transcription	3.92e-07	0.391	ATF4,CAV1,CCND1,CEBPD,CENPF,CHD1,CREB3L2,CRTC3,CRY1,CTDSP1,CTDSPL,CUX1,DEK,DKK3,DNTTIP1,DRG1,DUSP22,DVL3,E2F2,E2F3,EDN1,EPAS1,ERCC2,ETS1,EZH2,F2RL1,FOSL1,FOXJ2,FOXM1,FOXN3,FST,FSTL3,GMNN,HDAC1,HMGN2,HMGN5,HNRNPA2B1,HPSE,HSBP1,HTATIP2,ID1,ID3,IKBKG,IL10RB,IL11,IL1B,IRF9,KLF13,KLF4,LEF1,LPAR1,LY96,LZTR1,MAD2L2,MAP2K1,MAP3K11,MAPRE3,MITF,MLLT11,MLX,MMS19,MTA2,MTDH,MX1,MXD4,NCOA3,NEK6,NFIL3,NFKB2,NFY…	117
Cancer	squamous-cell carcinoma	4.8e-07		AGO2,ATP1B1,CAV1,CCND1,CDK6,CSRP2,CTGF,CTSC,DAAM1,EME1,ENPP1,EPCAM,ERCC2,EZH2,EZR,FAM127A,FAM127C,FOXM1,FUT8,HAS2,HTATIP2,IFI27,IFI44,IFIT1,IFITM2,IL8,ITGA6,KISS1,LAMA3,LDHA,LMLN,LPAR1,MBNL2,MET,NOTCH1,PCNA,PDLIM5,PPARG,PTGES,PTTG1,PYCARD,RGS19,SEMA4D,SERPINE1,SMARCA2,SOCS2,SPTBN1,SRGN,TACSTD2,TGFBR2,THBD,THBS1,TOP2A,TPM1,TUBB,TUBB2A,TUBB3,TYMS,ZZZ3	59
Gene Expression	transcription of RNA	5.09e-07	0.822	ATF4,CAV1,CCND1,CEBPD,CENPF,CHD1,CREB3L2,CRTC3,CRY1,CTDSP1,CTDSPL,CUX1,DEK,DKK3,DNTTIP1,DRG1,DUSP22,DVL3,E2F2,E2F3,EDN1,EPAS1,ERCC2,ETS1,EZH2,F2RL1,FOSL1,FOXJ2,FOXM1,FOXN3,FST,FSTL3,GMNN,HDAC1,HMGN2,HMGN5,HNRNPA2B1,HPSE,HSBP1,HTATIP2,ID1,ID3,IKBKG,IL10RB,IL11,IL1B,IRF9,KLF13,KLF4,LEF1,LPAR1,LY96,LZTR1,MAD2L2,MAP2K1,MAP3K11,MAPRE3,MITF,MLLT11,MLX,MMS19,MTA2,MTDH,MXD4,NCOA3,NEK6,NFIL3,NFKB2,NFYC,NG…	114
Cellular Development	proliferation of tumor cells	5.64e-07	-0.335	ADAM15,CAV1,CCND1,CDK4,CDK6,CSF2RA,CTSB,EDN1,EZR,FOXM1,FST,GRN,ID1,ID3,IGFBP1,IL1B,MAP2K1,MET,NGF,NOTCH1,PARP1,PEG10,SIRT1,SQSTM1,TGFB2,THBS1,VEGFA,VEGFC,XBP1	29
Cellular Growth and Proliferation	proliferation of tumor cells	5.64e-07	-0.335	ADAM15,CAV1,CCND1,CDK4,CDK6,CSF2RA,CTSB,EDN1,EZR,FOXM1,FST,GRN,ID1,ID3,IGFBP1,IL1B,MAP2K1,MET,NGF,NOTCH1,PARP1,PEG10,SIRT1,SQSTM1,TGFB2,THBS1,VEGFA,VEGFC,XBP1	29
Cancer	proliferation of tumor cells	5.64e-07	-0.335	ADAM15,CAV1,CCND1,CDK4,CDK6,CSF2RA,CTSB,EDN1,EZR,FOXM1,FST,GRN,ID1,ID3,IGFBP1,IL1B,MAP2K1,MET,NGF,NOTCH1,PARP1,PEG10,SIRT1,SQSTM1,TGFB2,THBS1,VEGFA,VEGFC,XBP1	29
Tumor Morphology	proliferation of tumor cells	5.64e-07	-0.335	ADAM15,CAV1,CCND1,CDK4,CDK6,CSF2RA,CTSB,EDN1,EZR,FOXM1,FST,GRN,ID1,ID3,IGFBP1,IL1B,MAP2K1,MET,NGF,NOTCH1,PARP1,PEG10,SIRT1,SQSTM1,TGFB2,THBS1,VEGFA,VEGFC,XBP1	29
Cellular Movement	cell movement of tumor cell lines	7.07e-07	-1.627	ACSL4,ADAM15,AGR2,ARHGDIB,ASNS,CAP1,CAV1,CDK5,CRY1,CSF1R,CTGF,CTSB,DKK3,DLC1,DNAJB6,E2F5,EDN1,ETS1,EZH2,EZR,F2RL1,F3,FLNB,FLNC,FOSL1,FOXM1,GDF15,GDI1,GRN,HAS2,HMOX1,HNRNPA2B1,HTATIP2,ID1,IGFBP1,IL8,ITGA6,KISS1,KLF4,LAMA3,LAMC2,LMCD1,LPAR1,MAP2K1,MET,MITF,MX1,NCOA3,NDRG1,NGF,NOTCH1,OSGIN1,PLGRKT,PPARG,PTPRU,PTTG1,RAB11FIP1,SEMA4D,SERPINE1,SHC1,SIRT1,SQSTM1,STAT1,STMN1,STMN3,TFAP2C,THBD,THBS1,TNC,T…	72
Cell Death and Survival	cell survival	1.97e-06	-1.028	ABCC3,ADK,AGO2,APP,ATF4,BAK1,BEX2,CALB2,CASP2,CAV1,CBR1,CCNA2,CCNB1,CCND1,CCNG1,CDK6,CEBPD,COL17A1,CSF1R,CTGF,CUX1,DNM1L,DUSP1,DUSP14,DUSP22,DUSP6,ERCC2,FANCG,FBXO5,FOSL1,FOXM1,GDF15,HMOX1,HTATIP2,IL1B,IL8,IRAK1,IRF9,KIF11,KLF4,LAMA3,LDHA,LEF1,LEPROT,LIG1,MAP2K1,MET,MTDH,MVP,MX1,NDRG1,NFIL3,NFKB2,NGF,NOTCH1,NUAK1,NUP210,PARP1,PCNA,PDP1,PLK2,PPM1A,PPP1R11,PSMC4,PTGR1,PTPRE,PYCARD,RAD21,RIT1,SEMA4D…	87
Cell Death and Survival	cell death of prostate cancer cell lines	2.63e-06	0.065	ADI1,AGR2,BAK1,CASP7,CAV1,CDK5,CDK5R1,DKK3,EDN1,FST,GDF15,ID1,IGFBP1,MAP2K1,MET,NCOA3,NFKB2,NGF,PARP1,SH3RF1,SIAH2,SIRT1,STUB1,TGFB2,TPD52,VEGFC,YY1	27
Cell Death and Survival	cell viability	2.66e-06	-0.674	ABCC3,ADK,AGO2,APP,BAK1,BEX2,CALB2,CASP2,CAV1,CBR1,CCNA2,CCNB1,CCND1,CCNG1,CDK6,CEBPD,COL17A1,CSF1R,CTGF,CUX1,DNM1L,DUSP1,DUSP14,DUSP22,DUSP6,ERCC2,FANCG,FBXO5,FOSL1,FOXM1,GDF15,HMOX1,HTATIP2,IL1B,IL8,IRAK1,IRF9,KIF11,KLF4,LDHA,LEF1,LEPROT,LIG1,MAP2K1,MET,MTDH,MVP,MX1,NDRG1,NFIL3,NFKB2,NGF,NOTCH1,NUAK1,NUP210,PARP1,PCNA,PDP1,PLK2,PPM1A,PPP1R11,PSMC4,PTGR1,PTPRE,PYCARD,RAD21,SEMA4D,SGK1,SGPP1,SIRT…	83
Cellular Development	proliferation of cancer cells	3.16e-06	0.232	CAV1,CSF2RA,CTSB,EDN1,EZR,GRN,ID1,ID3,IGFBP1,IL1B,MAP2K1,MET,NGF,NOTCH1,PARP1,PEG10,SIRT1,SQSTM1,TGFB2,THBS1,VEGFA,VEGFC,XBP1	23
Cellular Growth and Proliferation	proliferation of cancer cells	3.16e-06	0.232	CAV1,CSF2RA,CTSB,EDN1,EZR,GRN,ID1,ID3,IGFBP1,IL1B,MAP2K1,MET,NGF,NOTCH1,PARP1,PEG10,SIRT1,SQSTM1,TGFB2,THBS1,VEGFA,VEGFC,XBP1	23
Cancer	proliferation of cancer cells	3.16e-06	0.232	CAV1,CSF2RA,CTSB,EDN1,EZR,GRN,ID1,ID3,IGFBP1,IL1B,MAP2K1,MET,NGF,NOTCH1,PARP1,PEG10,SIRT1,SQSTM1,TGFB2,THBS1,VEGFA,VEGFC,XBP1	23
Tumor Morphology	proliferation of cancer cells	3.16e-06	0.232	CAV1,CSF2RA,CTSB,EDN1,EZR,GRN,ID1,ID3,IGFBP1,IL1B,MAP2K1,MET,NGF,NOTCH1,PARP1,PEG10,SIRT1,SQSTM1,TGFB2,THBS1,VEGFA,VEGFC,XBP1	23
Cancer	recurrent cancer	3.35e-06		CCND1,ERCC2,PARP1,POLA1,POLB,TGFBR2,TXNRD1,TYMS,VEGFA	9
Cellular Development	neoplasia of tumor cell lines	3.53e-06	-1.811	CAV1,CCND1,CDC25A,CTSB,ETS1,F3,HAS2,HTATIP2,MAP2K1,MET,PARP1,PPAP2B,PTGES,SH3GL1,TXNIP	15
Cellular Growth and Proliferation	neoplasia of tumor cell lines	3.53e-06	-1.811	CAV1,CCND1,CDC25A,CTSB,ETS1,F3,HAS2,HTATIP2,MAP2K1,MET,PARP1,PPAP2B,PTGES,SH3GL1,TXNIP	15
Cancer	neoplasia of tumor cell lines	3.53e-06	-1.811	CAV1,CCND1,CDC25A,CTSB,ETS1,F3,HAS2,HTATIP2,MAP2K1,MET,PARP1,PPAP2B,PTGES,SH3GL1,TXNIP	15
Cellular Movement	invasion of carcinoma cell lines	3.85e-06	-2.106	ASAP1,DKK1,DLC1,EZH2,FOSL1,FOXM1,FUT8,GRN,HTATIP2,ID1,MET,NGF,PPARG,PTTG1,SATB2,STMN1,YY1	17
Cellular Movement	invasion of lung cancer cell lines	4.41e-06	-0.56	ASAP1,CDK5,DKK1,FOSL1,FOXM1,FUT8,HTATIP2,ID1,MET,NGF,PPARG,SLC12A4,STMN1,YY1	14
Cancer	head and neck cancer	4.87e-06		ABCC3,AGO2,AKR1C3,CALCOCO2,CASP2,CASP4,CAV1,CCDC41,CCND1,CDK4,COL4A1,CSF1R,CSRP2,CTGF,CTSC,DAAM1,DUSP1,EFEMP1,ENC1,EPCAM,ERCC2,ETS1,EZH2,EZR,FEM1A,GDF15,GNA12,HAS2,HMGN2,ID3,IL1B,IL8,ITGA6,KIAA0101,KISS1,LAMC2,LDHA,LPAR1,MET,MKI67,NEK6,NUAK1,PARP1,PDLIM5,PKP4,PLAT,PPARG,PTTG1,PYCARD,RAD21,SEMA4D,SERPINE1,SRGN,STAT1,TACSTD2,TGFBR2,THBD,THBS1,TNC,TOP2A,TPM1,TUBB,TUBB2A,TUBB3,TYMS,UGT8,VEGFA,VEGFC	68
Cardiovascular System Development and Function	activation of vascular endothelial cells	5.21e-06	-1.309	F2RL1,F3,ID1,ID3,IL1B,PROCR,VEGFA	7
Cell-To-Cell Signaling and Interaction	activation of vascular endothelial cells	5.21e-06	-1.309	F2RL1,F3,ID1,ID3,IL1B,PROCR,VEGFA	7
Cancer	head and neck tumor	5.36e-06		ABCC3,AGO2,AKR1C3,CALCOCO2,CASP2,CASP4,CAV1,CCDC41,CCND1,CDK4,COL4A1,CSF1R,CSRP2,CTGF,CTSC,DAAM1,DUSP1,EFEMP1,ENC1,EPCAM,ERCC2,ETS1,EZH2,EZR,FEM1A,GDF15,GNA12,GNAI2,HAS2,HMGN2,HPSE,ID3,IL1B,IL8,ITGA6,KIAA0101,KISS1,LAMC2,LDHA,LPAR1,MET,MKI67,NEK6,NUAK1,PARP1,PCNA,PDLIM5,PKP4,PLAT,PPARG,PTTG1,PYCARD,RAD21,SEMA4D,SERPINE1,SRGN,STAT1,TACSTD2,TGFBR2,THBD,THBS1,TNC,TOP2A,TPM1,TUBB,TUBB2A,TUBB3,TYMS,UG…	71
Cellular Movement	migration of tumor cell lines	5.49e-06	-1.66	ACSL4,ADAM15,ARHGDIB,ASNS,CAV1,CDK5,CRY1,CTGF,DNAJB6,E2F5,EDN1,ETS1,EZH2,EZR,F2RL1,F3,FLNB,FLNC,FOSL1,FOXM1,GRN,HAS2,HMOX1,HNRNPA2B1,HTATIP2,ID1,IGFBP1,IL8,ITGA6,KISS1,KLF4,LAMA3,LAMC2,LMCD1,LPAR1,MAP2K1,MET,MITF,NCOA3,NDRG1,NGF,NOTCH1,OSGIN1,PLGRKT,PTPRU,PTTG1,SEMA4D,SERPINE1,SHC1,SIRT1,STAT1,STMN1,STMN3,TFAP2C,THBS1,TNC,TRIP6,VEGFA,VEGFC	59
Cellular Assembly and Organization	organization of cytoplasm	6.03e-06	0.692	ABCA1,ADM,APP,ARHGDIB,ARHGEF2,ARSB,ASAP1,CAP1,CCNB1,CFL1,CSF1R,CSNK1D,DLC1,DNAJB6,EVI5L,EZR,F2RL1,FANCG,FLNB,FOXM1,IL1B,IL8,ITGA6,KIF11,KIF3B,KIF4A,KISS1,LGALS8,LIG1,LMCD1,MAD2L2,MAP1B,MAP2K1,MAPRE3,NAGPA,NDRG1,NGF,PACSIN2,PEX11B,PEX16,PLAT,PLEK2,PLK2,PTPRF,RAD21,RND3,RTN4,SBDS,SEMA4D,SMPD1,SPC25,SSH3,STMN1,STMN3,SURF4,THBS1,TPM1,VEGFA,VEGFC	59
Cellular Function and Maintenance	organization of cytoplasm	6.03e-06	0.692	ABCA1,ADM,APP,ARHGDIB,ARHGEF2,ARSB,ASAP1,CAP1,CCNB1,CFL1,CSF1R,CSNK1D,DLC1,DNAJB6,EVI5L,EZR,F2RL1,FANCG,FLNB,FOXM1,IL1B,IL8,ITGA6,KIF11,KIF3B,KIF4A,KISS1,LGALS8,LIG1,LMCD1,MAD2L2,MAP1B,MAP2K1,MAPRE3,NAGPA,NDRG1,NGF,PACSIN2,PEX11B,PEX16,PLAT,PLEK2,PLK2,PTPRF,RAD21,RND3,RTN4,SBDS,SEMA4D,SMPD1,SPC25,SSH3,STMN1,STMN3,SURF4,THBS1,TPM1,VEGFA,VEGFC	59
Cell Cycle	S phase of tumor cell lines	7.84e-06	-2.398	CCNA2,CCND1,CCNG1,CDC25A,E2F5,FOXM1,HMOX1,IL1B,KIAA0101,MSLN,MXD4,NEK11,OSGIN1,PMEPA1,POLA1,SHC1,TYMS	17
Cancer	uterine tumor	8.52e-06		AP2S1,APOLD1,ARAF,ARHGDIB,CAV1,CCNA2,CCNB1,CDH4,CDK4,CHD1,CPA3,CSF1R,CTSB,CTSC,DKK1,DUT,DVL3,DYRK2,ENPP1,F2RL1,FEN1,FILIP1L,FLNC,FOXM1,HSD17B10,IFIT1,IL8,IRAK1,ISG15,ITGA6,KIF11,LAMC2,LAYN,MCM2,MKI67,MSH6,NDRG1,NMU,NR2F2,NR3C2,PCNA,PKIA,PLD3,PPARG,PPP3CB,PRKRIR,PTGR1,PTTG1,SATB2,SDPR,SOCS2,SPC25,STAT1,STX3,TACSTD2,TFAP2C,TGFBR2,TK1,TNC,TOP2A,TPBG,TPM1,TUBB,TUBB2A,TUBB3,TYMS,VEGFA,VEGFC,WWC1	69
Dermatological Diseases and Conditions	Dermatitis	9.33e-06		ABCA1,CBR1,CCNA2,CDC25A,CFL1,CNN3,CSF2RA,DUSP1,EEF1A1,F2RL1,FKBP1A,HDAC1,HN1,IFI27,IFI30,IL8,ITGA6,MAD2L2,MKI67,MX1,PHGDH,PPARG,PPP3CB,PSENEN,RNF138,S100A2,SBDS,SMPD1,STAT1,THBD,TOP2A,TPI1,TPM1,TUBB,TUBB2A,TUBB3,TYMS,VCL,VEGFA,ZNF395	40
Inflammatory Disease	Dermatitis	9.33e-06		ABCA1,CBR1,CCNA2,CDC25A,CFL1,CNN3,CSF2RA,DUSP1,EEF1A1,F2RL1,FKBP1A,HDAC1,HN1,IFI27,IFI30,IL8,ITGA6,MAD2L2,MKI67,MX1,PHGDH,PPARG,PPP3CB,PSENEN,RNF138,S100A2,SBDS,SMPD1,STAT1,THBD,TOP2A,TPI1,TPM1,TUBB,TUBB2A,TUBB3,TYMS,VCL,VEGFA,ZNF395	40
Inflammatory Response	Dermatitis	9.33e-06		ABCA1,CBR1,CCNA2,CDC25A,CFL1,CNN3,CSF2RA,DUSP1,EEF1A1,F2RL1,FKBP1A,HDAC1,HN1,IFI27,IFI30,IL8,ITGA6,MAD2L2,MKI67,MX1,PHGDH,PPARG,PPP3CB,PSENEN,RNF138,S100A2,SBDS,SMPD1,STAT1,THBD,TOP2A,TPI1,TPM1,TUBB,TUBB2A,TUBB3,TYMS,VCL,VEGFA,ZNF395	40
Cancer	mammary tumor	9.35e-06		ADAM15,AGR2,ALDH1A3,ARAF,ARHGDIB,ARHGEF2,BEX2,CASP2,CAV1,CBX2,CCNA2,CCNB1,CCND1,CCNE2,CCNG1,CDCA7,CDH4,CDK4,CDK6,CEBPD,CENPF,CHD1,CLDN1,COMT,CSF1R,CTDSPL,CTGF,DDIT4,DHX37,DKK1,DLC1,DNAJB6,DUSP1,EDN1,EI24,EIF3H,ERLIN2,ETS1,EZH2,FAM107B,FANCG,FBXO5,FEN1,FKBP1A,FNBP1,FOSL1,FOXM1,FRG1B,FSTL3,GJB2,GMNN,GSTM4,HDAC1,HIST1H2BJ/HIST1H2BK,HMOX1,IFI27,IFIT1,IL1B,IL8,IRAK2,KLF4,LAMA3,LAMC2,LGALS8,LMAN2L,LPAR…	116
Organismal Injury and Abnormalities	mammary tumor	9.35e-06		ADAM15,AGR2,ALDH1A3,ARAF,ARHGDIB,ARHGEF2,BEX2,CASP2,CAV1,CBX2,CCNA2,CCNB1,CCND1,CCNE2,CCNG1,CDCA7,CDH4,CDK4,CDK6,CEBPD,CENPF,CHD1,CLDN1,COMT,CSF1R,CTDSPL,CTGF,DDIT4,DHX37,DKK1,DLC1,DNAJB6,DUSP1,EDN1,EI24,EIF3H,ERLIN2,ETS1,EZH2,FAM107B,FANCG,FBXO5,FEN1,FKBP1A,FNBP1,FOSL1,FOXM1,FRG1B,FSTL3,GJB2,GMNN,GSTM4,HDAC1,HIST1H2BJ/HIST1H2BK,HMOX1,IFI27,IFIT1,IL1B,IL8,IRAK2,KLF4,LAMA3,LAMC2,LGALS8,LMAN2L,LPAR…	116
Reproductive System Disease	mammary tumor	9.35e-06		ADAM15,AGR2,ALDH1A3,ARAF,ARHGDIB,ARHGEF2,BEX2,CASP2,CAV1,CBX2,CCNA2,CCNB1,CCND1,CCNE2,CCNG1,CDCA7,CDH4,CDK4,CDK6,CEBPD,CENPF,CHD1,CLDN1,COMT,CSF1R,CTDSPL,CTGF,DDIT4,DHX37,DKK1,DLC1,DNAJB6,DUSP1,EDN1,EI24,EIF3H,ERLIN2,ETS1,EZH2,FAM107B,FANCG,FBXO5,FEN1,FKBP1A,FNBP1,FOSL1,FOXM1,FRG1B,FSTL3,GJB2,GMNN,GSTM4,HDAC1,HIST1H2BJ/HIST1H2BK,HMOX1,IFI27,IFIT1,IL1B,IL8,IRAK2,KLF4,LAMA3,LAMC2,LGALS8,LMAN2L,LPAR…	116
Infectious Disease	dengue shock syndrome	9.88e-06		F3,IL1B,IL8,PLAT,SERPINE1,THBD	6
Immunological Disease	hypersensitive reaction	1.31e-05		ABCA1,ATP1B1,CASP4,CBR1,CCNA2,CDC25A,CFL1,CNN3,CSF2RA,DUSP1,EEF1A1,F2RL1,FKBP1A,HN1,IFI27,IFI30,IL8,ITGA6,LGALS3BP,MAD2L2,MKI67,MX1,PHGDH,PPARG,PPP3CB,RNF138,S100A2,SBDS,SMPD1,STAT1,THBD,TPI1,TPM1,TYMS,VCL,ZNF395	36
Cancer	metastatic breast cancer	1.6e-05		CCND1,CHD1,EZH2,FKBP1A,IL8,STAT1,TGFB2,THBS1,TOP2A,TUBB,TUBB2A,TUBB3,TYMS	13
Organismal Injury and Abnormalities	metastatic breast cancer	1.6e-05		CCND1,CHD1,EZH2,FKBP1A,IL8,STAT1,TGFB2,THBS1,TOP2A,TUBB,TUBB2A,TUBB3,TYMS	13
Reproductive System Disease	metastatic breast cancer	1.6e-05		CCND1,CHD1,EZH2,FKBP1A,IL8,STAT1,TGFB2,THBS1,TOP2A,TUBB,TUBB2A,TUBB3,TYMS	13
Cardiovascular System Development and Function	activation of endothelial cells	1.68e-05	-1.407	F2RL1,F3,ID1,ID3,IL11,IL1B,PROCR,VEGFA	8
Cell-To-Cell Signaling and Interaction	activation of endothelial cells	1.68e-05	-1.407	F2RL1,F3,ID1,ID3,IL11,IL1B,PROCR,VEGFA	8
Cell Cycle	interphase of tumor cell lines	1.7e-05	-1.665	CCNA2,CCNB1,CCND1,CCNG1,CDC25A,CDK4,CDK6,CEBPD,E2F5,ETS1,EZH2,FOXM1,GDF15,GMNN,GORASP2,HAS2,HMOX1,IL1B,KIAA0101,KLF4,MAP3K11,MET,MSLN,MTDH,MXD4,NCOA3,NEK11,NOTCH1,OSGIN1,PMEPA1,POLA1,POLD4,SHC1,SPTAN1,STAT1,TCF3,TYMS	37
Cell Signaling	I-kappaB kinase/NF-kappaB cascade	1.73e-05	-0.277	F2RL1,FKBP1A,HMOX1,IKBKG,IL1B,IRAK2,MTDH,NEK6,PLK2,PPM1A,PYCARD,SIRT1,SLC44A2,SQSTM1,STAT1,TICAM1,TMEM9B	17
Cancer	liver tumor	1.83e-05		AKR1B10,ATP1B3,CABYR,CAP2,CASP2,CCNA2,CCNB1,CDK4,CDK5,CDKN3,CSF1R,DKK1,E2F5,EIF3H,EPCAM,EZH2,FKBP1A,HDAC1,HNRNPDL,HPSE,HTATIP2,IFT88,IL8,ISG15,LEF1,LMCD1,LPAR1,MET,MLF1IP,NOTCH1,PHGDH,PPARG,RPL13A,SCP2,SERPINE1,SQSTM1,TACSTD2,TDO2,TOP2A,TPD52,TPI1,TXNRD1,TYMS,VEGFA,VEGFC,VPS37A	46
Gastrointestinal Disease	liver tumor	1.83e-05		AKR1B10,ATP1B3,CABYR,CAP2,CASP2,CCNA2,CCNB1,CDK4,CDK5,CDKN3,CSF1R,DKK1,E2F5,EIF3H,EPCAM,EZH2,FKBP1A,HDAC1,HNRNPDL,HPSE,HTATIP2,IFT88,IL8,ISG15,LEF1,LMCD1,LPAR1,MET,MLF1IP,NOTCH1,PHGDH,PPARG,RPL13A,SCP2,SERPINE1,SQSTM1,TACSTD2,TDO2,TOP2A,TPD52,TPI1,TXNRD1,TYMS,VEGFA,VEGFC,VPS37A	46
Hepatic System Disease	liver tumor	1.83e-05		AKR1B10,ATP1B3,CABYR,CAP2,CASP2,CCNA2,CCNB1,CDK4,CDK5,CDKN3,CSF1R,DKK1,E2F5,EIF3H,EPCAM,EZH2,FKBP1A,HDAC1,HNRNPDL,HPSE,HTATIP2,IFT88,IL8,ISG15,LEF1,LMCD1,LPAR1,MET,MLF1IP,NOTCH1,PHGDH,PPARG,RPL13A,SCP2,SERPINE1,SQSTM1,TACSTD2,TDO2,TOP2A,TPD52,TPI1,TXNRD1,TYMS,VEGFA,VEGFC,VPS37A	46
Cancer	lung tumor	1.89e-05		ADAM15,AGO2,AGR2,AKR1B10,ALDH3A1,ALDOC,BCCIP,CAV1,CCNA2,CCNB1,CDK4,CDK6,CERS5,CRTC3,CSF1R,CUL4B,DUSP6,EEF1A1,EPAS1,EPCAM,ERCC2,EZH2,EZR,F3,FOXM1,FRG1B,FUT8,GPR110,GSTM4,HDAC1,HTATIP2,ID1,IFI30,KIF3B,LAMA3,LDHA,MAP2K1,MCM2,MET,MYL12A,NEK6,NOTCH1,PARP1,PCNA,PHLDA1,POLD4,PPARG,PRSS2,PTGES,PTPN14,PTPRU,RGS7,RIT1,SERPINE1,SLCO4A1,STAT1,STMN1,STMN3,TACSTD2,THBD,TK1,TNC,TOP2A,TPI1,TSC1,TUBB,TUBB2A,TUBB3…	71
Respiratory Disease	lung tumor	1.89e-05		ADAM15,AGO2,AGR2,AKR1B10,ALDH3A1,ALDOC,BCCIP,CAV1,CCNA2,CCNB1,CDK4,CDK6,CERS5,CRTC3,CSF1R,CUL4B,DUSP6,EEF1A1,EPAS1,EPCAM,ERCC2,EZH2,EZR,F3,FOXM1,FRG1B,FUT8,GPR110,GSTM4,HDAC1,HTATIP2,ID1,IFI30,KIF3B,LAMA3,LDHA,MAP2K1,MCM2,MET,MYL12A,NEK6,NOTCH1,PARP1,PCNA,PHLDA1,POLD4,PPARG,PRSS2,PTGES,PTPN14,PTPRU,RGS7,RIT1,SERPINE1,SLCO4A1,STAT1,STMN1,STMN3,TACSTD2,THBD,TK1,TNC,TOP2A,TPI1,TSC1,TUBB,TUBB2A,TUBB3…	71
Organismal Survival	organismal death	1.96e-05	-0.816	AGO2,ASXL1,ATP1B1,CAP1,CAV1,CCND1,CCNG1,CDK4,CFL1,CPOX,CUX1,EZH2,FEN1,FOXM1,GMNN,H1F0,IL1B,IL8,IRAK1,MAP2K1,MCM2,MET,MKI67,PDCD4,SERPINE1,STAT1,THBD,TOP2A	28
Cellular Assembly and Organization	organization of cytoskeleton	2e-05	0.87	ADM,APP,ARHGDIB,ARHGEF2,ASAP1,CAP1,CCNB1,CFL1,CSF1R,CSNK1D,DLC1,DNAJB6,EVI5L,EZR,F2RL1,FLNB,FOXM1,IL1B,IL8,ITGA6,KIF11,KIF3B,KIF4A,KISS1,LGALS8,LIG1,LMCD1,MAD2L2,MAP1B,MAP2K1,MAPRE3,NDRG1,NGF,PACSIN2,PLAT,PLEK2,PLK2,PTPRF,RAD21,RND3,RTN4,SBDS,SEMA4D,SMPD1,SPC25,SSH3,STMN1,STMN3,THBS1,TPM1,VEGFA,VEGFC	52
Cellular Function and Maintenance	organization of cytoskeleton	2e-05	0.87	ADM,APP,ARHGDIB,ARHGEF2,ASAP1,CAP1,CCNB1,CFL1,CSF1R,CSNK1D,DLC1,DNAJB6,EVI5L,EZR,F2RL1,FLNB,FOXM1,IL1B,IL8,ITGA6,KIF11,KIF3B,KIF4A,KISS1,LGALS8,LIG1,LMCD1,MAD2L2,MAP1B,MAP2K1,MAPRE3,NDRG1,NGF,PACSIN2,PLAT,PLEK2,PLK2,PTPRF,RAD21,RND3,RTN4,SBDS,SEMA4D,SMPD1,SPC25,SSH3,STMN1,STMN3,THBS1,TPM1,VEGFA,VEGFC	52
Cellular Assembly and Organization	organization of mitotic spindle	2.32e-05		CCNB1,KIF11,KIF3B,MAP2K1,PLK2,SBDS,SPC25,STMN1	8
Cellular Function and Maintenance	organization of mitotic spindle	2.32e-05		CCNB1,KIF11,KIF3B,MAP2K1,PLK2,SBDS,SPC25,STMN1	8
Dermatological Diseases and Conditions	atopic dermatitis	2.45e-05		ABCA1,CBR1,CCNA2,CDC25A,CFL1,CNN3,CSF2RA,DUSP1,EEF1A1,F2RL1,FKBP1A,HN1,IFI27,IFI30,IL8,ITGA6,MAD2L2,MKI67,MX1,PHGDH,PPARG,PPP3CB,RNF138,S100A2,SBDS,SMPD1,STAT1,TPI1,TPM1,TYMS,VCL,ZNF395	32
Inflammatory Disease	atopic dermatitis	2.45e-05		ABCA1,CBR1,CCNA2,CDC25A,CFL1,CNN3,CSF2RA,DUSP1,EEF1A1,F2RL1,FKBP1A,HN1,IFI27,IFI30,IL8,ITGA6,MAD2L2,MKI67,MX1,PHGDH,PPARG,PPP3CB,RNF138,S100A2,SBDS,SMPD1,STAT1,TPI1,TPM1,TYMS,VCL,ZNF395	32
Inflammatory Response	atopic dermatitis	2.45e-05		ABCA1,CBR1,CCNA2,CDC25A,CFL1,CNN3,CSF2RA,DUSP1,EEF1A1,F2RL1,FKBP1A,HN1,IFI27,IFI30,IL8,ITGA6,MAD2L2,MKI67,MX1,PHGDH,PPARG,PPP3CB,RNF138,S100A2,SBDS,SMPD1,STAT1,TPI1,TPM1,TYMS,VCL,ZNF395	32
Immunological Disease	atopic dermatitis	2.45e-05		ABCA1,CBR1,CCNA2,CDC25A,CFL1,CNN3,CSF2RA,DUSP1,EEF1A1,F2RL1,FKBP1A,HN1,IFI27,IFI30,IL8,ITGA6,MAD2L2,MKI67,MX1,PHGDH,PPARG,PPP3CB,RNF138,S100A2,SBDS,SMPD1,STAT1,TPI1,TPM1,TYMS,VCL,ZNF395	32
Cancer	carcinoma in lung	2.92e-05		AGO2,AKR1B10,ALDH3A1,ALDOC,BCCIP,CAV1,CCNA2,CCNB1,CDK4,CDK6,CRTC3,CSF1R,CUL4B,DUSP6,EEF1A1,EPAS1,EPCAM,ERCC2,EZR,F3,FOXM1,FRG1B,FUT8,GPR110,HTATIP2,ID1,IFI30,KIF3B,LDHA,MAP2K1,MCM2,MET,MYL12A,NOTCH1,PARP1,PCNA,PHLDA1,POLD4,PPARG,PRSS2,PTGES,PTPN14,PTPRU,RGS7,RIT1,SERPINE1,SLCO4A1,STAT1,STMN1,STMN3,THBD,TK1,TOP2A,TPI1,TSC1,TUBB,TUBB2A,TUBB3,TYMS,VEGFA,VEGFC	61
Respiratory Disease	carcinoma in lung	2.92e-05		AGO2,AKR1B10,ALDH3A1,ALDOC,BCCIP,CAV1,CCNA2,CCNB1,CDK4,CDK6,CRTC3,CSF1R,CUL4B,DUSP6,EEF1A1,EPAS1,EPCAM,ERCC2,EZR,F3,FOXM1,FRG1B,FUT8,GPR110,HTATIP2,ID1,IFI30,KIF3B,LDHA,MAP2K1,MCM2,MET,MYL12A,NOTCH1,PARP1,PCNA,PHLDA1,POLD4,PPARG,PRSS2,PTGES,PTPN14,PTPRU,RGS7,RIT1,SERPINE1,SLCO4A1,STAT1,STMN1,STMN3,THBD,TK1,TOP2A,TPI1,TSC1,TUBB,TUBB2A,TUBB3,TYMS,VEGFA,VEGFC	61
Cellular Development	proliferation of breast cancer cell lines	3.15e-05	-1.589	ACSL4,BCCIP,BEX2,CAV1,CCND1,CCNE2,CEBPD,CTGF,DLC1,EEF1A1,EIF3H,FOSL1,FOXM1,FSTL3,GDF15,GMNN,GRN,HAS2,ID1,IGFBP1,IKBKG,IL1B,KISS1,KLF4,MET,NCOA3,NGF,OSGIN1,PPARG,PTPRE,SIRT1,TACSTD2,TADA3,TFAP2C,TGFBR2,TPM1,TYMS,VEGFA,XBP1,YY1	40
Cellular Growth and Proliferation	proliferation of breast cancer cell lines	3.15e-05	-1.589	ACSL4,BCCIP,BEX2,CAV1,CCND1,CCNE2,CEBPD,CTGF,DLC1,EEF1A1,EIF3H,FOSL1,FOXM1,FSTL3,GDF15,GMNN,GRN,HAS2,ID1,IGFBP1,IKBKG,IL1B,KISS1,KLF4,MET,NCOA3,NGF,OSGIN1,PPARG,PTPRE,SIRT1,TACSTD2,TADA3,TFAP2C,TGFBR2,TPM1,TYMS,VEGFA,XBP1,YY1	40
Cell Death and Survival	cell viability of tumor cell lines	3.29e-05	-0.232	ABCC3,ADK,AGO2,APP,BEX2,CASP2,CAV1,CBR1,CCNA2,CCNB1,CCND1,CCNG1,CDK6,CEBPD,CTGF,CUX1,DUSP1,DUSP14,DUSP22,DUSP6,FANCG,FBXO5,FOSL1,FOXM1,GDF15,HMOX1,HTATIP2,IL1B,IL8,IRAK1,KIF11,KLF4,LEF1,LEPROT,LIG1,MAP2K1,MET,MTDH,NFKB2,NGF,NOTCH1,NUAK1,NUP210,PARP1,PCNA,PDP1,PLK2,PPP1R11,PSMC4,PTPRE,PYCARD,RAD21,SGK1,SGPP1,SIRT1,SLC37A4,SMARCA2,SQSTM1,STC1,SWI5,TGFBR2,TUBB3,TYMS,VEGFA,VEGFC	65
Cancer	non-small cell lung cancer	3.33e-05		AKR1B10,ALDH3A1,CCNA2,CCNB1,CSF1R,DUSP6,EEF1A1,ERCC2,FOXM1,FUT8,ID1,IFI30,MAP2K1,MCM2,MET,MYL12A,POLD4,PTGES,SERPINE1,STAT1,STMN1,STMN3,TOP2A,TUBB,TUBB2A,TUBB3,TYMS,VEGFA	28
Respiratory Disease	non-small cell lung cancer	3.33e-05		AKR1B10,ALDH3A1,CCNA2,CCNB1,CSF1R,DUSP6,EEF1A1,ERCC2,FOXM1,FUT8,ID1,IFI30,MAP2K1,MCM2,MET,MYL12A,POLD4,PTGES,SERPINE1,STAT1,STMN1,STMN3,TOP2A,TUBB,TUBB2A,TUBB3,TYMS,VEGFA	28
Cancer	liver cancer	3.83e-05		AKR1B10,ATP1B3,CABYR,CAP2,CASP2,CCNA2,CCNB1,CDK4,CDK5,CDKN3,CSF1R,DKK1,E2F5,EIF3H,EPCAM,EZH2,FKBP1A,HNRNPDL,HPSE,HTATIP2,IL8,ISG15,LEF1,LMCD1,LPAR1,MET,MLF1IP,NOTCH1,PHGDH,PPARG,RPL13A,SCP2,SERPINE1,SQSTM1,TACSTD2,TDO2,TOP2A,TPD52,TPI1,TXNRD1,TYMS,VEGFA,VEGFC,VPS37A	44
Gastrointestinal Disease	liver cancer	3.83e-05		AKR1B10,ATP1B3,CABYR,CAP2,CASP2,CCNA2,CCNB1,CDK4,CDK5,CDKN3,CSF1R,DKK1,E2F5,EIF3H,EPCAM,EZH2,FKBP1A,HNRNPDL,HPSE,HTATIP2,IL8,ISG15,LEF1,LMCD1,LPAR1,MET,MLF1IP,NOTCH1,PHGDH,PPARG,RPL13A,SCP2,SERPINE1,SQSTM1,TACSTD2,TDO2,TOP2A,TPD52,TPI1,TXNRD1,TYMS,VEGFA,VEGFC,VPS37A	44
Hepatic System Disease	liver cancer	3.83e-05		AKR1B10,ATP1B3,CABYR,CAP2,CASP2,CCNA2,CCNB1,CDK4,CDK5,CDKN3,CSF1R,DKK1,E2F5,EIF3H,EPCAM,EZH2,FKBP1A,HNRNPDL,HPSE,HTATIP2,IL8,ISG15,LEF1,LMCD1,LPAR1,MET,MLF1IP,NOTCH1,PHGDH,PPARG,RPL13A,SCP2,SERPINE1,SQSTM1,TACSTD2,TDO2,TOP2A,TPD52,TPI1,TXNRD1,TYMS,VEGFA,VEGFC,VPS37A	44
Cardiovascular Disease	Budd-Chiari syndrome	4.27e-05		COL4A1,CTGF,F3,PLAT,THBD,THBS1,VEGFC	7
Hematological Disease	Budd-Chiari syndrome	4.27e-05		COL4A1,CTGF,F3,PLAT,THBD,THBS1,VEGFC	7
Cellular Movement	cell movement of vascular endothelial cells	4.52e-05	-0.634	ADM,DKK1,ID1,ID3,IL8,TGFBR2,THBD,THBS1,VEGFA	9
Cardiovascular System Development and Function	cell movement of vascular endothelial cells	4.52e-05	-0.634	ADM,DKK1,ID1,ID3,IL8,TGFBR2,THBD,THBS1,VEGFA	9
Cell Cycle	arrest in cell cycle progression	4.88e-05		AMER1,CAV1,CCNA2,CCND1,CCNG1,CDC25A,CDK4,CDK6,CDKN3,E2F2,EZH2,FOXM1,IL12A,IL1B,IL8,KLF4,MAP2K1,NOTCH1,PPARG,SMARCA2,STAT1,TGFB2,THBS1,TNC,XBP1	25
Cell Death and Survival	apoptosis of prostate cancer cell lines	5.77e-05	0.899	ADI1,BAK1,CASP7,CAV1,CDK5,CDK5R1,DKK3,EDN1,FST,GDF15,ID1,IGFBP1,MET,NCOA3,NGF,PARP1,SH3RF1,SIAH2,SIRT1,STUB1,TPD52,YY1	22
Cellular Development	proliferation of ovarian cancer cell lines	5.78e-05	-2.37	APP,ARAF,ARHGEF2,CAV1,CCND1,DLC1,E2F3,EDN1,FOSL1,FST,GDF15,GRN,HAS2,HDAC1,MCM2,TACSTD2	16
Cellular Growth and Proliferation	proliferation of ovarian cancer cell lines	5.78e-05	-2.37	APP,ARAF,ARHGEF2,CAV1,CCND1,DLC1,E2F3,EDN1,FOSL1,FST,GDF15,GRN,HAS2,HDAC1,MCM2,TACSTD2	16
Cell Death and Survival	cell death of breast cancer cell lines	6.06e-05	0.383	ADM,BAK1,BEX2,CASP2,CASP7,CAV1,CCND1,CERS5,CHMP5,CTGF,DDIT4,DUSP1,FBXO5,LMO4,MAP2K1,MOAP1,NCOA3,OSGIN1,PARP1,PDCD4,PEA15,PLK2,PPARG,PTTG1,SH3RF1,SLC29A1,SMPD1,STAT1,STMN1,TFAP2C,TGFB2,TYMS,VEGFA,XBP1	34
Cellular Movement	cell movement of carcinoma cell lines	6.28e-05	-2.631	ASNS,CAV1,CTGF,DLC1,FOSL1,FOXM1,HMOX1,HNRNPA2B1,HTATIP2,ID1,IL8,KISS1,MET,NOTCH1,PTTG1,STMN1,VEGFC	17
Cancer	neoplasia of cells	6.49e-05	-2.197	CAV1,CCND1,CDC25A,CTSB,ETS1,F3,HAS2,HTATIP2,MAP2K1,MET,PARP1,PPAP2B,PTGES,SH3GL1,TXNIP,VEGFA	16
Cancer	benign neoplasia	6.81e-05		ADM,AP2S1,CCND1,CCNE2,CSF1R,CTGF,CTSB,CTSC,DUSP1,DYRK2,E2F2,EPAS1,EZH2,FKBP1A,GNAI2,HPSE,HSD17B10,IFIT1,IGFBP1,LPAR1,MAP2K1,MET,MKI67,MLX,NDRG1,NOTCH1,NPAS2,NR2F2,NR3C2,PCNA,PKIA,PLD3,PPARG,PPP3CB,PRKRIR,PTGR1,PTTG1,SDPR,SERPINE1,SHC1,STX3,TFAP2C,TGFB2,THBS1,TNC,TOP2A,TPBG,TUBB,TUBB2A,TUBB3,VEGFA	51
Cellular Growth and Proliferation	colony formation	7.02e-05	-1.307	ALDH3A1,CAV1,CCNB1,CCND1,CDCA7,CTSB,DLC1,E2F5,EDN1,EI24,EPAS1,EPCAM,EZR,FEN1,FOXM1,GRN,HAS2,HNRNPA2B1,IL11,KLF4,MET,MITF,MLLT11,NCOA3,NEK6,NOTCH1,PHLDA1,PTGES,RNF34,RPS6KA5,SEMA4D,SQSTM1,STK3,TGFB2,TPD52,VEGFA	36
Cell Cycle	cell cycle progression of tumor cell lines	7.16e-05	-1.912	AMER1,CASP2,CAV1,CCNA2,CCND1,CCNG1,CDK4,CDK6,DUSP1,EPCAM,EZH2,FOXM1,HMOX1,ID3,KLF4,LIG1,MSLN,NGF,NOTCH1,PCNA,POLD4,PPARG,SMARCA2,TNC,XBP1	25
Cellular Development	colony formation of cancer cells	7.23e-05	0.494	CAV1,CTSB,EZR,SQSTM1,TGFB2,VEGFA	6
Cellular Growth and Proliferation	colony formation of cancer cells	7.23e-05	0.494	CAV1,CTSB,EZR,SQSTM1,TGFB2,VEGFA	6
Cancer	colony formation of cancer cells	7.23e-05	0.494	CAV1,CTSB,EZR,SQSTM1,TGFB2,VEGFA	6
Tumor Morphology	colony formation of cancer cells	7.23e-05	0.494	CAV1,CTSB,EZR,SQSTM1,TGFB2,VEGFA	6
Cancer	type M3 acute myeloid leukemia	7.23e-05		CCND1,F3,POLA1,POLB,TOP2A,TXNRD1	6
Hematological Disease	type M3 acute myeloid leukemia	7.23e-05		CCND1,F3,POLA1,POLB,TOP2A,TXNRD1	6
Cell Death and Survival	cell death of epithelial cells	7.7e-05	-0.301	ALDH3A1,ALDH3B1,AMER1,APP,CASP2,CASP4,CASP7,CHMP5,CUL4B,EIF3H,IKBKG,IL1B,IL8,LDHA,MET,MITF,MOAP1,NEK6,NOL3,NRGN,PEA15,PPARG,PPM1A,PYCARD,RAD21,RND3,SRXN1,TCF3,TICAM1,TRIB3,ZMYND11	31
Cancer	mucinous ovarian cancer	8.25e-05		CASP2,E2F3,EPCAM,HN1,S100A2,STAT1,VEGFA	7
Organismal Injury and Abnormalities	mucinous ovarian cancer	8.25e-05		CASP2,E2F3,EPCAM,HN1,S100A2,STAT1,VEGFA	7
Reproductive System Disease	mucinous ovarian cancer	8.25e-05		CASP2,E2F3,EPCAM,HN1,S100A2,STAT1,VEGFA	7
Endocrine System Disorders	mucinous ovarian cancer	8.25e-05		CASP2,E2F3,EPCAM,HN1,S100A2,STAT1,VEGFA	7
Cellular Development	proliferation of hepatoma cell lines	8.77e-05	-0.356	AKR1B10,ANXA10,ASNS,CAV1,DKK3,DLC1,E2F5,EZH2,F2RL1,FSTL3,HDAC1,HTATIP2,IL8,KIAA0101,MET,NOTCH1,PPARG,TGFBR2,TRIB3,YY1	20
Cellular Growth and Proliferation	proliferation of hepatoma cell lines	8.77e-05	-0.356	AKR1B10,ANXA10,ASNS,CAV1,DKK3,DLC1,E2F5,EZH2,F2RL1,FSTL3,HDAC1,HTATIP2,IL8,KIAA0101,MET,NOTCH1,PPARG,TGFBR2,TRIB3,YY1	20
Cancer	upper aerodigestive tract carcinoma	9.35e-05		AGO2,AKR1C3,CASP2,CAV1,EZR,MET,MKI67,NUAK1,PARP1,PTTG1,TACSTD2,TUBB,TUBB2A,TUBB3,TYMS	15
Cell Death and Survival	cell death of blood cells	9.79e-05	1.625	APP,BAK1,CASP4,CASP7,CAV1,COMT,CSF2RA,CTSB,EZR,IL1B,IL8,IRAK1,KLF4,LGALS8,MAP2K1,MVP,MX1,NFIL3,NFKB2,NGF,NOTCH1,PARP1,PPARG,SEMA4D,SHC1,SMPD1,TGFB2,TICAM1,TUBB,YY1	30
Cancer	cervical tumor	0.000103		ARAF,ARHGDIB,CDH4,CDK4,CSF1R,CTSB,CTSC,DKK1,DUT,DVL3,FOXM1,ITGA6,MCM2,MKI67,TGFBR2,TPM1,TUBB,TUBB2A,TUBB3,TYMS,VEGFA,VEGFC	22
Cancer	epithelial ovarian cancer	0.000117		ANXA8L2 (includes others),CALB2,CALCOCO2,CASP2,CDK4,CTDSPL,DYNLRB1,E2F3,EPCAM,FOXN2,HN1,IFITM2,IFNGR2,MET,MSH6,MSLN,PTGES,RRAS,S100A2,SMC4,STAT1,TOP2A,TUBB,TUBB2A,TUBB3,TXNIP,TYMS,VEGFA,ZNF281	29
Organismal Injury and Abnormalities	epithelial ovarian cancer	0.000117		ANXA8L2 (includes others),CALB2,CALCOCO2,CASP2,CDK4,CTDSPL,DYNLRB1,E2F3,EPCAM,FOXN2,HN1,IFITM2,IFNGR2,MET,MSH6,MSLN,PTGES,RRAS,S100A2,SMC4,STAT1,TOP2A,TUBB,TUBB2A,TUBB3,TXNIP,TYMS,VEGFA,ZNF281	29
Reproductive System Disease	epithelial ovarian cancer	0.000117		ANXA8L2 (includes others),CALB2,CALCOCO2,CASP2,CDK4,CTDSPL,DYNLRB1,E2F3,EPCAM,FOXN2,HN1,IFITM2,IFNGR2,MET,MSH6,MSLN,PTGES,RRAS,S100A2,SMC4,STAT1,TOP2A,TUBB,TUBB2A,TUBB3,TXNIP,TYMS,VEGFA,ZNF281	29
Endocrine System Disorders	epithelial ovarian cancer	0.000117		ANXA8L2 (includes others),CALB2,CALCOCO2,CASP2,CDK4,CTDSPL,DYNLRB1,E2F3,EPCAM,FOXN2,HN1,IFITM2,IFNGR2,MET,MSH6,MSLN,PTGES,RRAS,S100A2,SMC4,STAT1,TOP2A,TUBB,TUBB2A,TUBB3,TXNIP,TYMS,VEGFA,ZNF281	29
Cancer	ovarian adenocarcinoma	0.000118		ANXA8L2 (includes others),CALB2,CALCOCO2,CASP2,DYNLRB1,E2F3,EPCAM,FOXN2,HN1,IFITM2,MET,MSLN,PTGES,RRAS,S100A2,SMC4,STAT1,TXNIP,VEGFA	19
Organismal Injury and Abnormalities	ovarian adenocarcinoma	0.000118		ANXA8L2 (includes others),CALB2,CALCOCO2,CASP2,DYNLRB1,E2F3,EPCAM,FOXN2,HN1,IFITM2,MET,MSLN,PTGES,RRAS,S100A2,SMC4,STAT1,TXNIP,VEGFA	19
Reproductive System Disease	ovarian adenocarcinoma	0.000118		ANXA8L2 (includes others),CALB2,CALCOCO2,CASP2,DYNLRB1,E2F3,EPCAM,FOXN2,HN1,IFITM2,MET,MSLN,PTGES,RRAS,S100A2,SMC4,STAT1,TXNIP,VEGFA	19
Endocrine System Disorders	ovarian adenocarcinoma	0.000118		ANXA8L2 (includes others),CALB2,CALCOCO2,CASP2,DYNLRB1,E2F3,EPCAM,FOXN2,HN1,IFITM2,MET,MSLN,PTGES,RRAS,S100A2,SMC4,STAT1,TXNIP,VEGFA	19
Cellular Movement	cell movement of cilia and flagella	0.000118		CABYR,ROPN1L,SPA17	3
Cancer	relapsed colorectal cancer	0.000118		ERCC2,TYMS,VEGFA	3
Gastrointestinal Disease	relapsed colorectal cancer	0.000118		ERCC2,TYMS,VEGFA	3
Cancer	hematological neoplasia	0.000121		ABCC3,ADK,ARHGAP1,ASXL1,BAK1,BSCL2,CASP2,CASP7,CAV1,CBX2,CCND1,CDC25A,CDK4,CFL1,CMIP,COL17A1,COL4A1,COMT,CORO2A,CSF1R,CSF2RA,CUX1,DAAM1,DKK1,DLC1,DNM1L,E2F2,E2F3,EEF1A1,ENC1,ENPP1,EPAS1,ERCC2,ETS1,EZH2,F3,FEN1,FKBP1A,FOXM1,GDF15,HDAC1,HIST1H2BJ/HIST1H2BK,HMOX1,ID3,IFI27,IFT43,IKBKG,IL1B,IL8,IMPDH1,IRAK1,IRAK2,LAMA3,LDHA,MKI67,NEK6,NOTCH1,NUP214,PARP1,PCNA,PMF1,POLA1,POLB,POLQ,POLR1C,PPP3CB,PRIM1,…	94
Hematological Disease	hematological neoplasia	0.000121		ABCC3,ADK,ARHGAP1,ASXL1,BAK1,BSCL2,CASP2,CASP7,CAV1,CBX2,CCND1,CDC25A,CDK4,CFL1,CMIP,COL17A1,COL4A1,COMT,CORO2A,CSF1R,CSF2RA,CUX1,DAAM1,DKK1,DLC1,DNM1L,E2F2,E2F3,EEF1A1,ENC1,ENPP1,EPAS1,ERCC2,ETS1,EZH2,F3,FEN1,FKBP1A,FOXM1,GDF15,HDAC1,HIST1H2BJ/HIST1H2BK,HMOX1,ID3,IFI27,IFT43,IKBKG,IL1B,IL8,IMPDH1,IRAK1,IRAK2,LAMA3,LDHA,MKI67,NEK6,NOTCH1,NUP214,PARP1,PCNA,PMF1,POLA1,POLB,POLQ,POLR1C,PPP3CB,PRIM1,…	94
Cell Cycle	segregation of chromosomes	0.000121		CCNA2,CCNB1,CENPF,MAP2K1,NCAPD2,NEK6,PMF1,PTTG1,RIOK3,SMC4,SPC25,TOP2A	12
Cellular Assembly and Organization	segregation of chromosomes	0.000121		CCNA2,CCNB1,CENPF,MAP2K1,NCAPD2,NEK6,PMF1,PTTG1,RIOK3,SMC4,SPC25,TOP2A	12
DNA Replication, Recombination, and Repair	segregation of chromosomes	0.000121		CCNA2,CCNB1,CENPF,MAP2K1,NCAPD2,NEK6,PMF1,PTTG1,RIOK3,SMC4,SPC25,TOP2A	12
Cancer	lung cancer	0.000121		ADAM15,AGO2,AKR1B10,ALDH3A1,ALDOC,BCCIP,CAV1,CCNA2,CCNB1,CDK4,CDK6,CRTC3,CSF1R,CUL4B,DUSP6,EEF1A1,EPAS1,EPCAM,ERCC2,EZH2,EZR,F3,FOXM1,FRG1B,FUT8,GPR110,GSTM4,HDAC1,HTATIP2,ID1,IFI30,KIF3B,LDHA,MAP2K1,MCM2,MET,MYL12A,NEK6,NOTCH1,PARP1,PCNA,PHLDA1,POLD4,PPARG,PRSS2,PTGES,PTPN14,PTPRU,RGS7,RIT1,SERPINE1,SLCO4A1,STAT1,STMN1,STMN3,THBD,TK1,TOP2A,TPI1,TSC1,TUBB,TUBB2A,TUBB3,TYMS,VEGFA,VEGFC	66
Respiratory Disease	lung cancer	0.000121		ADAM15,AGO2,AKR1B10,ALDH3A1,ALDOC,BCCIP,CAV1,CCNA2,CCNB1,CDK4,CDK6,CRTC3,CSF1R,CUL4B,DUSP6,EEF1A1,EPAS1,EPCAM,ERCC2,EZH2,EZR,F3,FOXM1,FRG1B,FUT8,GPR110,GSTM4,HDAC1,HTATIP2,ID1,IFI30,KIF3B,LDHA,MAP2K1,MCM2,MET,MYL12A,NEK6,NOTCH1,PARP1,PCNA,PHLDA1,POLD4,PPARG,PRSS2,PTGES,PTPN14,PTPRU,RGS7,RIT1,SERPINE1,SLCO4A1,STAT1,STMN1,STMN3,THBD,TK1,TOP2A,TPI1,TSC1,TUBB,TUBB2A,TUBB3,TYMS,VEGFA,VEGFC	66
Cancer	breast cancer	0.000122		ADAM15,AGR2,ALDH1A3,ARAF,ARHGDIB,ARHGEF2,BEX2,CASP2,CAV1,CBX2,CCNB1,CCND1,CCNG1,CDCA7,CDH4,CDK4,CDK6,CEBPD,CENPF,CHD1,CLDN1,COMT,CSF1R,CTDSPL,CTGF,DDIT4,DHX37,DKK1,DLC1,DNAJB6,DUSP1,EDN1,EI24,EIF3H,ERLIN2,ETS1,EZH2,FAM107B,FANCG,FKBP1A,FNBP1,FOSL1,FOXM1,FRG1B,FSTL3,GJB2,GSTM4,HDAC1,HIST1H2BJ/HIST1H2BK,HMOX1,IFI27,IFIT1,IL1B,IL8,IRAK2,KLF4,LAMA3,LAMC2,LGALS8,LMAN2L,LPAR1,MAPRE3,MCM6,MET,MKI67,MTDH…	108
Organismal Injury and Abnormalities	breast cancer	0.000122		ADAM15,AGR2,ALDH1A3,ARAF,ARHGDIB,ARHGEF2,BEX2,CASP2,CAV1,CBX2,CCNB1,CCND1,CCNG1,CDCA7,CDH4,CDK4,CDK6,CEBPD,CENPF,CHD1,CLDN1,COMT,CSF1R,CTDSPL,CTGF,DDIT4,DHX37,DKK1,DLC1,DNAJB6,DUSP1,EDN1,EI24,EIF3H,ERLIN2,ETS1,EZH2,FAM107B,FANCG,FKBP1A,FNBP1,FOSL1,FOXM1,FRG1B,FSTL3,GJB2,GSTM4,HDAC1,HIST1H2BJ/HIST1H2BK,HMOX1,IFI27,IFIT1,IL1B,IL8,IRAK2,KLF4,LAMA3,LAMC2,LGALS8,LMAN2L,LPAR1,MAPRE3,MCM6,MET,MKI67,MTDH…	108
Reproductive System Disease	breast cancer	0.000122		ADAM15,AGR2,ALDH1A3,ARAF,ARHGDIB,ARHGEF2,BEX2,CASP2,CAV1,CBX2,CCNB1,CCND1,CCNG1,CDCA7,CDH4,CDK4,CDK6,CEBPD,CENPF,CHD1,CLDN1,COMT,CSF1R,CTDSPL,CTGF,DDIT4,DHX37,DKK1,DLC1,DNAJB6,DUSP1,EDN1,EI24,EIF3H,ERLIN2,ETS1,EZH2,FAM107B,FANCG,FKBP1A,FNBP1,FOSL1,FOXM1,FRG1B,FSTL3,GJB2,GSTM4,HDAC1,HIST1H2BJ/HIST1H2BK,HMOX1,IFI27,IFIT1,IL1B,IL8,IRAK2,KLF4,LAMA3,LAMC2,LGALS8,LMAN2L,LPAR1,MAPRE3,MCM6,MET,MKI67,MTDH…	108
Cell Death and Survival	cell death of immune cells	0.000125	1.432	APP,BAK1,CASP4,CASP7,CAV1,COMT,CTSB,EZR,IL1B,IL8,IRAK1,KLF4,LGALS8,MAP2K1,MVP,MX1,NFIL3,NFKB2,NGF,NOTCH1,PARP1,PPARG,SEMA4D,SHC1,SMPD1,TGFB2,TICAM1,TUBB,YY1	29
Cell Death and Survival	cell death of leukemia cell lines	0.000132	-0.662	BAK1,CASP2,CAV1,CBR1,CEBPD,CSF2RA,CTSB,DFFA,DNM1L,DUSP1,HDAC1,HMOX1,IKBKG,KLF4,LGALS3BP,LGALS8,MAP2K1,MET,NGF,NOTCH1,NR3C2,PARP1,PPP1R11,PYCARD,RAD21,SHC1,SMPD1,STK3,STMN1,TCF3,THBS1,TOP2A	32
Cancer	lymphohematopoietic cancer	0.000145		ABCC3,ADK,ARHGAP1,ASXL1,BAK1,BSCL2,CASP2,CASP7,CAV1,CBX2,CCND1,CDC25A,CDK4,CFL1,CMIP,COL17A1,COL4A1,COMT,CORO2A,CPT2,CSF1R,CSF2RA,CUX1,DAAM1,DKK1,DLC1,DNM1L,E2F2,E2F3,EDN1,EEF1A1,ENC1,ENPP1,EPAS1,ERCC2,ETS1,EZH2,F3,FEN1,FKBP1A,FOXM1,GDF15,HDAC1,HIST1H2BJ/HIST1H2BK,HMOX1,ID3,IFI27,IFT43,IKBKG,IL1B,IL8,IMPDH1,IRAK1,IRAK2,LAMA3,LDHA,MKI67,NEK6,NOTCH1,NUP214,PARP1,PCNA,PMF1,POLA1,POLB,POLQ,POLR1C,PPP…	96
Cancer	uterine cancer	0.000145		APOLD1,ARAF,ARHGDIB,CAV1,CCNA2,CCNB1,CDH4,CDK4,CHD1,CPA3,CSF1R,CTSB,CTSC,DKK1,DVL3,ENPP1,F2RL1,FEN1,FILIP1L,FLNC,FOXM1,IL8,IRAK1,ISG15,KIF11,LAMC2,LAYN,MCM2,MKI67,MSH6,NMU,NR2F2,PTTG1,SATB2,SOCS2,SPC25,STAT1,TACSTD2,TGFBR2,TK1,TOP2A,TPM1,TUBB,TUBB2A,TUBB3,TYMS,VEGFA,VEGFC,WWC1	49
Organismal Injury and Abnormalities	uterine cancer	0.000145		APOLD1,ARAF,ARHGDIB,CAV1,CCNA2,CCNB1,CDH4,CDK4,CHD1,CPA3,CSF1R,CTSB,CTSC,DKK1,DVL3,ENPP1,F2RL1,FEN1,FILIP1L,FLNC,FOXM1,IL8,IRAK1,ISG15,KIF11,LAMC2,LAYN,MCM2,MKI67,MSH6,NMU,NR2F2,PTTG1,SATB2,SOCS2,SPC25,STAT1,TACSTD2,TGFBR2,TK1,TOP2A,TPM1,TUBB,TUBB2A,TUBB3,TYMS,VEGFA,VEGFC,WWC1	49
Reproductive System Disease	uterine cancer	0.000145		APOLD1,ARAF,ARHGDIB,CAV1,CCNA2,CCNB1,CDH4,CDK4,CHD1,CPA3,CSF1R,CTSB,CTSC,DKK1,DVL3,ENPP1,F2RL1,FEN1,FILIP1L,FLNC,FOXM1,IL8,IRAK1,ISG15,KIF11,LAMC2,LAYN,MCM2,MKI67,MSH6,NMU,NR2F2,PTTG1,SATB2,SOCS2,SPC25,STAT1,TACSTD2,TGFBR2,TK1,TOP2A,TPM1,TUBB,TUBB2A,TUBB3,TYMS,VEGFA,VEGFC,WWC1	49
Cell Death and Survival	apoptosis of breast cancer cell lines	0.00017	0.197	ADM,BAK1,BEX2,CASP2,CASP7,CAV1,CCND1,CHMP5,CTGF,DDIT4,DUSP1,FBXO5,LMO4,MAP2K1,MOAP1,NCOA3,OSGIN1,PARP1,PDCD4,PEA15,PLK2,PPARG,PTTG1,SH3RF1,SMPD1,STAT1,TGFB2,TYMS,XBP1	29
Cardiovascular System Development and Function	development of blood vessel	0.000174	-1.813	ADAM15,ADM,ANGPTL4,APP,ATPIF1,CAV1,COL4A1,CSF1R,DKK1,EDN1,ETS1,F2RL1,F3,GCLM,HMOX1,HPSE,HTATIP2,ID1,ID3,IL1B,IL8,MET,MTDH,NGF,NOTCH1,NR2F2,PROCR,SERPINE1,STAT1,STC1,TGFB2,TGFBR2,THBS1,TNC,VEGFA,VEGFC	36
Organismal Development	development of blood vessel	0.000174	-1.813	ADAM15,ADM,ANGPTL4,APP,ATPIF1,CAV1,COL4A1,CSF1R,DKK1,EDN1,ETS1,F2RL1,F3,GCLM,HMOX1,HPSE,HTATIP2,ID1,ID3,IL1B,IL8,MET,MTDH,NGF,NOTCH1,NR2F2,PROCR,SERPINE1,STAT1,STC1,TGFB2,TGFBR2,THBS1,TNC,VEGFA,VEGFC	36
Organismal Injury and Abnormalities	epidermolysis bullosa junctional	0.00018		COL17A1,ITGA6,LAMA3,LAMC2	4
Dermatological Diseases and Conditions	epidermolysis bullosa junctional	0.00018		COL17A1,ITGA6,LAMA3,LAMC2	4
Connective Tissue Disorders	epidermolysis bullosa junctional	0.00018		COL17A1,ITGA6,LAMA3,LAMC2	4
Developmental Disorder	epidermolysis bullosa junctional	0.00018		COL17A1,ITGA6,LAMA3,LAMC2	4
Hereditary Disorder	epidermolysis bullosa junctional	0.00018		COL17A1,ITGA6,LAMA3,LAMC2	4
Cellular Development	neoplasia of lung cancer cell lines	0.00018		CAV1,HTATIP2,MET,PTGES	4
Cellular Growth and Proliferation	neoplasia of lung cancer cell lines	0.00018		CAV1,HTATIP2,MET,PTGES	4
Cancer	neoplasia of lung cancer cell lines	0.00018		CAV1,HTATIP2,MET,PTGES	4
Respiratory Disease	neoplasia of lung cancer cell lines	0.00018		CAV1,HTATIP2,MET,PTGES	4
Cellular Development	proliferation of prostate cancer cell lines	0.000189	-1.869	ADM,CASP7,CCND1,CDK6,CEBPD,EIF3H,ETS1,EZH2,FEN1,FST,GDF15,HMOX1,HPSE,IGFBP1,IL8,LEF1,MET,NCOA3,NGF,NOTCH1,PARP1,PDCD4,PMEPA1,PPARG,SHC1,TPD52,XBP1	27
Cellular Growth and Proliferation	proliferation of prostate cancer cell lines	0.000189	-1.869	ADM,CASP7,CCND1,CDK6,CEBPD,EIF3H,ETS1,EZH2,FEN1,FST,GDF15,HMOX1,HPSE,IGFBP1,IL8,LEF1,MET,NCOA3,NGF,NOTCH1,PARP1,PDCD4,PMEPA1,PPARG,SHC1,TPD52,XBP1	27
Cellular Movement	migration of carcinoma cell lines	0.000191	-2.299	ASNS,CAV1,FOXM1,HMOX1,HNRNPA2B1,HTATIP2,ID1,IL8,KISS1,MET,NOTCH1,PTTG1,STMN1,VEGFC	14
Cellular Development	differentiation of tumor cell lines	0.000194	1.833	AKR1C3,APP,CCND1,CDK4,CDK5R1,CEBPD,CHD1,CTGF,FST,HIST1H4A (includes others),HMOX1,HNRNPA2B1,IL1B,KLF4,MAD2L2,MAP2K1,MET,NDRG1,NGF,NOTCH1,PLAT,PPARG,STAT1,STK39,THBD	25
Cancer	acute myeloid leukemia	0.000208		ASXL1,CCND1,CSF1R,CSF2RA,CUX1,E2F3,EEF1A1,ERCC2,EZH2,F3,FOXM1,IL1B,IMPDH1,NOTCH1,NUP214,POLA1,POLB,PRIM1,RAD21,SH3GL1,TOP2A,TXNRD1	22
Hematological Disease	acute myeloid leukemia	0.000208		ASXL1,CCND1,CSF1R,CSF2RA,CUX1,E2F3,EEF1A1,ERCC2,EZH2,F3,FOXM1,IL1B,IMPDH1,NOTCH1,NUP214,POLA1,POLB,PRIM1,RAD21,SH3GL1,TOP2A,TXNRD1	22
Cancer	prostatic tumor	0.00021		ABCA1,ADAM15,AGO2,AGR2,APOLD1,ARHGDIB,BSDC1,CAV1,CCND1,CDK4,CHD1,CTDSPL,CUX1,DUSP1,EIF2S2,EIF2S3,EIF3H,ERCC2,EZH2,FEN1,FKBP1A,FLNC,FRG1B,GDF15,GNA12,HMOX1,IGFBP1,ISG15,LACTB,LEF1,LGALS8,LPAR1,MCM2,MCM5,MET,NCOA3,NFYC,PARP1,PCNA,POM121/POM121C,PPARG,PPP3CB,PSAT1,SECISBP2L,SEMA4D,SERPINB1,SGK1,SLC35A4,SMC4,STAT1,TACSTD2,TK1,TOP2A,TUBB2A,TUBB3,WDR19,YY1	57
Organismal Injury and Abnormalities	prostatic tumor	0.00021		ABCA1,ADAM15,AGO2,AGR2,APOLD1,ARHGDIB,BSDC1,CAV1,CCND1,CDK4,CHD1,CTDSPL,CUX1,DUSP1,EIF2S2,EIF2S3,EIF3H,ERCC2,EZH2,FEN1,FKBP1A,FLNC,FRG1B,GDF15,GNA12,HMOX1,IGFBP1,ISG15,LACTB,LEF1,LGALS8,LPAR1,MCM2,MCM5,MET,NCOA3,NFYC,PARP1,PCNA,POM121/POM121C,PPARG,PPP3CB,PSAT1,SECISBP2L,SEMA4D,SERPINB1,SGK1,SLC35A4,SMC4,STAT1,TACSTD2,TK1,TOP2A,TUBB2A,TUBB3,WDR19,YY1	57
Reproductive System Disease	prostatic tumor	0.00021		ABCA1,ADAM15,AGO2,AGR2,APOLD1,ARHGDIB,BSDC1,CAV1,CCND1,CDK4,CHD1,CTDSPL,CUX1,DUSP1,EIF2S2,EIF2S3,EIF3H,ERCC2,EZH2,FEN1,FKBP1A,FLNC,FRG1B,GDF15,GNA12,HMOX1,IGFBP1,ISG15,LACTB,LEF1,LGALS8,LPAR1,MCM2,MCM5,MET,NCOA3,NFYC,PARP1,PCNA,POM121/POM121C,PPARG,PPP3CB,PSAT1,SECISBP2L,SEMA4D,SERPINB1,SGK1,SLC35A4,SMC4,STAT1,TACSTD2,TK1,TOP2A,TUBB2A,TUBB3,WDR19,YY1	57
Cancer	esophageal cancer	0.000211		AGO2,ALDH2,CASP2,CAV1,EZR,MET,MKI67,NUAK1,PARP1,PTTG1,RHBDF2,TACSTD2,TGFBR2,TOP2A,TUBB2A,TUBB3,TYMS	17
Gastrointestinal Disease	esophageal cancer	0.000211		AGO2,ALDH2,CASP2,CAV1,EZR,MET,MKI67,NUAK1,PARP1,PTTG1,RHBDF2,TACSTD2,TGFBR2,TOP2A,TUBB2A,TUBB3,TYMS	17
Cancer	Renal Cancer and Tumors	0.000213		ACOT7,ADM,AMER1,CAV1,CSF1R,CTDSPL,DUSP6,FKBP1A,GMNN,MAP2K1,MCM2,MET,MITF,MKI67,NAGPA,NUP214,PAQR3,PDLIM7,PPARG,SIAH2,TACSTD2,THBD,THBS1,TMEM158,TOP2A,TPM1,TUBB,TUBB2A,TUBB3,VEGFA	30
Organismal Injury and Abnormalities	Renal Cancer and Tumors	0.000213		ACOT7,ADM,AMER1,CAV1,CSF1R,CTDSPL,DUSP6,FKBP1A,GMNN,MAP2K1,MCM2,MET,MITF,MKI67,NAGPA,NUP214,PAQR3,PDLIM7,PPARG,SIAH2,TACSTD2,THBD,THBS1,TMEM158,TOP2A,TPM1,TUBB,TUBB2A,TUBB3,VEGFA	30
Organ Development	Renal Cancer and Tumors	0.000213		ACOT7,ADM,AMER1,CAV1,CSF1R,CTDSPL,DUSP6,FKBP1A,GMNN,MAP2K1,MCM2,MET,MITF,MKI67,NAGPA,NUP214,PAQR3,PDLIM7,PPARG,SIAH2,TACSTD2,THBD,THBS1,TMEM158,TOP2A,TPM1,TUBB,TUBB2A,TUBB3,VEGFA	30
Renal and Urological Disease	Renal Cancer and Tumors	0.000213		ACOT7,ADM,AMER1,CAV1,CSF1R,CTDSPL,DUSP6,FKBP1A,GMNN,MAP2K1,MCM2,MET,MITF,MKI67,NAGPA,NUP214,PAQR3,PDLIM7,PPARG,SIAH2,TACSTD2,THBD,THBS1,TMEM158,TOP2A,TPM1,TUBB,TUBB2A,TUBB3,VEGFA	30
Cancer	upper gastrointestinal tract cancer	0.000227		ADAM15,AGO2,ALDH2,ARAF,BAK1,CASP2,CASP4,CAV1,CCND1,CDK4,CDK5,CDK5R1,CHD1,CSF1R,DKK1,EPCAM,EZH2,EZR,FANCG,FKBP1A,FOXM1,GDF15,GNA12,ID1,IFT43,IL1B,KIAA0101,MET,MKI67,MSH6,MSLN,NUAK1,PARP1,PLAT,PTGES,PTTG1,RHBDF2,SLC25A24,TACSTD2,TGFBR2,TMEM97,TMX4,TOP2A,TUBB,TUBB2A,TUBB3,TYMS,VEGFA,VEGFC	49
Gastrointestinal Disease	upper gastrointestinal tract cancer	0.000227		ADAM15,AGO2,ALDH2,ARAF,BAK1,CASP2,CASP4,CAV1,CCND1,CDK4,CDK5,CDK5R1,CHD1,CSF1R,DKK1,EPCAM,EZH2,EZR,FANCG,FKBP1A,FOXM1,GDF15,GNA12,ID1,IFT43,IL1B,KIAA0101,MET,MKI67,MSH6,MSLN,NUAK1,PARP1,PLAT,PTGES,PTTG1,RHBDF2,SLC25A24,TACSTD2,TGFBR2,TMEM97,TMX4,TOP2A,TUBB,TUBB2A,TUBB3,TYMS,VEGFA,VEGFC	49
DNA Replication, Recombination, and Repair	metabolism of DNA	0.000259	-1.759	ADM,APP,BAK1,CASP2,CCNA2,CDC25A,CUL4B,DFFA,DUSP1,DUT,FOXM1,GMNN,GRN,IL8,ISG20,KIAA0101,LIG1,MCM2,PARP1,PCNA,POLA1,POLB,POLD4,PTMS,SIRT1,STAT1,TMPO	27
Cancer	cervical cancer	0.000261		ARAF,ARHGDIB,CDH4,CDK4,CSF1R,CTSB,CTSC,DKK1,DVL3,FOXM1,MCM2,MKI67,TGFBR2,TPM1,TUBB,TUBB2A,TUBB3,TYMS,VEGFA,VEGFC	20
Organismal Injury and Abnormalities	cervical cancer	0.000261		ARAF,ARHGDIB,CDH4,CDK4,CSF1R,CTSB,CTSC,DKK1,DVL3,FOXM1,MCM2,MKI67,TGFBR2,TPM1,TUBB,TUBB2A,TUBB3,TYMS,VEGFA,VEGFC	20
Reproductive System Disease	cervical cancer	0.000261		ARAF,ARHGDIB,CDH4,CDK4,CSF1R,CTSB,CTSC,DKK1,DVL3,FOXM1,MCM2,MKI67,TGFBR2,TPM1,TUBB,TUBB2A,TUBB3,TYMS,VEGFA,VEGFC	20
Cancer	prostate cancer	0.00027		ABCA1,ADAM15,AGO2,AGR2,APOLD1,ARHGDIB,BSDC1,CAV1,CCND1,CDK4,CHD1,CTDSPL,CUX1,DUSP1,EIF2S2,EIF2S3,EIF3H,ERCC2,EZH2,FEN1,FKBP1A,FLNC,FRG1B,GDF15,GNA12,HMOX1,IGFBP1,ISG15,LACTB,LEF1,LGALS8,LPAR1,MCM2,MCM5,MET,NCOA3,NFYC,PARP1,PCNA,POM121/POM121C,PPARG,PPP3CB,PSAT1,SECISBP2L,SEMA4D,SERPINB1,SGK1,SLC35A4,SMC4,STAT1,TK1,TOP2A,TUBB2A,TUBB3,WDR19,YY1	56
Organismal Injury and Abnormalities	prostate cancer	0.00027		ABCA1,ADAM15,AGO2,AGR2,APOLD1,ARHGDIB,BSDC1,CAV1,CCND1,CDK4,CHD1,CTDSPL,CUX1,DUSP1,EIF2S2,EIF2S3,EIF3H,ERCC2,EZH2,FEN1,FKBP1A,FLNC,FRG1B,GDF15,GNA12,HMOX1,IGFBP1,ISG15,LACTB,LEF1,LGALS8,LPAR1,MCM2,MCM5,MET,NCOA3,NFYC,PARP1,PCNA,POM121/POM121C,PPARG,PPP3CB,PSAT1,SECISBP2L,SEMA4D,SERPINB1,SGK1,SLC35A4,SMC4,STAT1,TK1,TOP2A,TUBB2A,TUBB3,WDR19,YY1	56
Reproductive System Disease	prostate cancer	0.00027		ABCA1,ADAM15,AGO2,AGR2,APOLD1,ARHGDIB,BSDC1,CAV1,CCND1,CDK4,CHD1,CTDSPL,CUX1,DUSP1,EIF2S2,EIF2S3,EIF3H,ERCC2,EZH2,FEN1,FKBP1A,FLNC,FRG1B,GDF15,GNA12,HMOX1,IGFBP1,ISG15,LACTB,LEF1,LGALS8,LPAR1,MCM2,MCM5,MET,NCOA3,NFYC,PARP1,PCNA,POM121/POM121C,PPARG,PPP3CB,PSAT1,SECISBP2L,SEMA4D,SERPINB1,SGK1,SLC35A4,SMC4,STAT1,TK1,TOP2A,TUBB2A,TUBB3,WDR19,YY1	56
Inflammatory Response	inflammation of organ	0.000271		ABCA1,ADIPOR2,ADK,AGO2,CBR1,CCNA2,CDC25A,CFL1,CNN3,CSF2RA,DUSP1,EDN1,EEF1A1,F2RL1,FKBP1A,HDAC1,HN1,IFI27,IFI30,IFNGR2,IKBKG,IL10RB,IL8,IMPDH1,ITGA6,MAD2L2,MKI67,MX1,NGF,NOG,PHGDH,POLA1,POLB,PPARG,PPP3CB,PROCR,PSENEN,RNF138,S100A2,SBDS,SMPD1,STAT1,THBD,TICAM1,TOP2A,TPI1,TPM1,TUBB,TUBB2A,TUBB3,TYMS,VCL,VEGFA,XBP1,ZNF395	55
Cancer	renal cancer	0.000272		ACOT7,ADM,AMER1,CAV1,CSF1R,CTDSPL,DUSP6,FKBP1A,GMNN,MAP2K1,MCM2,MET,MITF,MKI67,NAGPA,NUP214,PAQR3,PDLIM7,PPARG,SIAH2,THBD,THBS1,TMEM158,TOP2A,TPM1,TUBB,TUBB2A,TUBB3,VEGFA	29
Organismal Injury and Abnormalities	renal cancer	0.000272		ACOT7,ADM,AMER1,CAV1,CSF1R,CTDSPL,DUSP6,FKBP1A,GMNN,MAP2K1,MCM2,MET,MITF,MKI67,NAGPA,NUP214,PAQR3,PDLIM7,PPARG,SIAH2,THBD,THBS1,TMEM158,TOP2A,TPM1,TUBB,TUBB2A,TUBB3,VEGFA	29
Organ Development	renal cancer	0.000272		ACOT7,ADM,AMER1,CAV1,CSF1R,CTDSPL,DUSP6,FKBP1A,GMNN,MAP2K1,MCM2,MET,MITF,MKI67,NAGPA,NUP214,PAQR3,PDLIM7,PPARG,SIAH2,THBD,THBS1,TMEM158,TOP2A,TPM1,TUBB,TUBB2A,TUBB3,VEGFA	29
Renal and Urological Disease	renal cancer	0.000272		ACOT7,ADM,AMER1,CAV1,CSF1R,CTDSPL,DUSP6,FKBP1A,GMNN,MAP2K1,MCM2,MET,MITF,MKI67,NAGPA,NUP214,PAQR3,PDLIM7,PPARG,SIAH2,THBD,THBS1,TMEM158,TOP2A,TPM1,TUBB,TUBB2A,TUBB3,VEGFA	29
Cellular Development	endothelial cell development	0.000291	-1.168	ADAM15,ADM,ATPIF1,COL4A1,CSF1R,DKK1,EDN1,F2RL1,F3,HMOX1,IL1B,IL8,MET,NGF,NOTCH1,NR2F2,PROCR,SERPINE1,STAT1,STC1,THBS1,VEGFA,VEGFC	23
Cardiovascular System Development and Function	endothelial cell development	0.000291	-1.168	ADAM15,ADM,ATPIF1,COL4A1,CSF1R,DKK1,EDN1,F2RL1,F3,HMOX1,IL1B,IL8,MET,NGF,NOTCH1,NR2F2,PROCR,SERPINE1,STAT1,STC1,THBS1,VEGFA,VEGFC	23
Organismal Development	endothelial cell development	0.000291	-1.168	ADAM15,ADM,ATPIF1,COL4A1,CSF1R,DKK1,EDN1,F2RL1,F3,HMOX1,IL1B,IL8,MET,NGF,NOTCH1,NR2F2,PROCR,SERPINE1,STAT1,STC1,THBS1,VEGFA,VEGFC	23
Tissue Development	endothelial cell development	0.000291	-1.168	ADAM15,ADM,ATPIF1,COL4A1,CSF1R,DKK1,EDN1,F2RL1,F3,HMOX1,IL1B,IL8,MET,NGF,NOTCH1,NR2F2,PROCR,SERPINE1,STAT1,STC1,THBS1,VEGFA,VEGFC	23
Cell Cycle	G1 phase	0.000291	-1.15	CCND1,CCNE2,CCNG1,CDC23,CDC25A,CDK4,CDK6,CDKN3,CEBPD,E2F3,ETS1,EZH2,FBXO5,FOXM1,GDF15,GMNN,KLF4,LEF1,LRWD1,MAP3K11,MET,NCOA3,NOTCH1,PLK2,PPARG,SPTAN1,TCF3,TYMS	28
Gene Expression	transcription of DNA	0.000315	1.189	ATF4,CEBPD,CENPF,CHD1,CREB3L2,CRY1,CTDSP1,CUX1,DEK,DKK3,DRG1,DUSP22,DVL3,EDN1,EPAS1,ERCC2,ETS1,EZH2,F2RL1,FOSL1,FOXJ2,FOXM1,FOXN3,FST,FSTL3,GMNN,HDAC1,HSBP1,HTATIP2,ID1,ID3,IL11,IL1B,IRF9,KLF13,KLF4,LEF1,LZTR1,MAD2L2,MAPRE3,MITF,MLLT11,MLX,MMS19,MTDH,MXD4,NCOA3,NFIL3,NFKB2,NFYC,NOTCH1,NPAS2,NR2F2,PARP1,PDCD4,PIR,PMF1,PPARG,PPM1A,PTTG1,RAD21,RPS6KA5,SIRT1,SMARCA2,SQSTM1,STAT1,TADA3,TCF3,TFAP2C,TME…	79
Cell Death and Survival	cell death of epithelial cell lines	0.000329	-0.125	ALDH3A1,ALDH3B1,AMER1,APP,CASP2,CASP4,CASP7,CHMP5,CUL4B,IKBKG,LDHA,MET,MOAP1,NEK6,NOL3,NRGN,PEA15,PPARG,PPM1A,PYCARD,RAD21,SRXN1,TCF3,TICAM1,TRIB3,ZMYND11	26
Hematological System Development and Function	coagulation	0.000339	1.842	APP,C4BPB,CAV1,EDN1,F2RL1,F3,IL8,PLAT,PROCR,THBD,THBS1	11
Cellular Development	immortalization of epithelial cells	0.000345	-2	CCND1,CDK4,ID1,TGFB2	4
Cancer	immortalization of epithelial cells	0.000345	-2	CCND1,CDK4,ID1,TGFB2	4
Cancer	ependymoma	0.000345		FKBP1A,NOTCH1,TOP2A,VEGFA	4
Neurological Disease	ependymoma	0.000345		FKBP1A,NOTCH1,TOP2A,VEGFA	4
Cell Morphology	morphology of fibroblast cell lines	0.000345		CCND1,LIG1,PEG10,RTN4	4
Connective Tissue Development and Function	morphology of fibroblast cell lines	0.000345		CCND1,LIG1,PEG10,RTN4	4
Cell Death and Survival	cell death of colon cancer cell lines	0.000346	-0.574	BAK1,CASP2,CCNB1,DFFA,DTYMK,EDN1,ENC1,ETS1,FBXO5,GDF15,HMOX1,IL1B,LGALS8,MAP2K1,MOAP1,NDRG1,NGF,NOTCH1,NUAK1,PARP1,PMEPA1,PPARG,PYCARD,SGK1,SIRT1,SQSTM1,STAT1,TGFBR2	28
Cardiovascular System Development and Function	vasculogenesis	0.000351	-1.991	ADAM15,ADM,ANGPTL4,APP,ATPIF1,CAV1,COL4A1,CSF1R,DKK1,EDN1,F2RL1,F3,GCLM,HMOX1,HPSE,ID1,ID3,IL1B,IL8,MET,NGF,NOTCH1,NR2F2,PROCR,SERPINE1,STAT1,STC1,TGFB2,THBS1,TNC,VEGFA,VEGFC	32
Organismal Development	vasculogenesis	0.000351	-1.991	ADAM15,ADM,ANGPTL4,APP,ATPIF1,CAV1,COL4A1,CSF1R,DKK1,EDN1,F2RL1,F3,GCLM,HMOX1,HPSE,ID1,ID3,IL1B,IL8,MET,NGF,NOTCH1,NR2F2,PROCR,SERPINE1,STAT1,STC1,TGFB2,THBS1,TNC,VEGFA,VEGFC	32
Cellular Movement	invasion of prostate cancer cell lines	0.000352	-0.923	AGR2,CHD1,CTSB,EZR,GNA12,HMOX1,IL8,LEF1,LPAR1,MX1,NCOA3,NDRG1	12
Cellular Development	proliferation of microvascular endothelial cells	0.00039	-1.455	ADM,DKK1,IL1B,IL8,VEGFA	5
Cellular Growth and Proliferation	proliferation of microvascular endothelial cells	0.00039	-1.455	ADM,DKK1,IL1B,IL8,VEGFA	5
Cardiovascular System Development and Function	proliferation of microvascular endothelial cells	0.00039	-1.455	ADM,DKK1,IL1B,IL8,VEGFA	5
Organismal Development	proliferation of microvascular endothelial cells	0.00039	-1.455	ADM,DKK1,IL1B,IL8,VEGFA	5
Tissue Development	proliferation of microvascular endothelial cells	0.00039	-1.455	ADM,DKK1,IL1B,IL8,VEGFA	5
Cancer	endometrial ovarian cancer	0.00039		CASP2,DYNLRB1,E2F3,HN1,MSH6	5
Organismal Injury and Abnormalities	endometrial ovarian cancer	0.00039		CASP2,DYNLRB1,E2F3,HN1,MSH6	5
Reproductive System Disease	endometrial ovarian cancer	0.00039		CASP2,DYNLRB1,E2F3,HN1,MSH6	5
Endocrine System Disorders	endometrial ovarian cancer	0.00039		CASP2,DYNLRB1,E2F3,HN1,MSH6	5
Cancer	renal-cell carcinoma	0.00039		ACOT7,ADM,CAV1,CSF1R,CTDSPL,DUSP6,FKBP1A,GMNN,MAP2K1,MCM2,MET,MITF,MKI67,NAGPA,NUP214,PAQR3,PDLIM7,PPARG,SIAH2,THBD,THBS1,TMEM158,TPM1,TUBB	24
Organismal Injury and Abnormalities	renal-cell carcinoma	0.00039		ACOT7,ADM,CAV1,CSF1R,CTDSPL,DUSP6,FKBP1A,GMNN,MAP2K1,MCM2,MET,MITF,MKI67,NAGPA,NUP214,PAQR3,PDLIM7,PPARG,SIAH2,THBD,THBS1,TMEM158,TPM1,TUBB	24
Organ Development	renal-cell carcinoma	0.00039		ACOT7,ADM,CAV1,CSF1R,CTDSPL,DUSP6,FKBP1A,GMNN,MAP2K1,MCM2,MET,MITF,MKI67,NAGPA,NUP214,PAQR3,PDLIM7,PPARG,SIAH2,THBD,THBS1,TMEM158,TPM1,TUBB	24
Renal and Urological Disease	renal-cell carcinoma	0.00039		ACOT7,ADM,CAV1,CSF1R,CTDSPL,DUSP6,FKBP1A,GMNN,MAP2K1,MCM2,MET,MITF,MKI67,NAGPA,NUP214,PAQR3,PDLIM7,PPARG,SIAH2,THBD,THBS1,TMEM158,TPM1,TUBB	24
Cell Cycle	delay in mitosis	0.000397		CCNB1,FOXM1,MAP2K1,PTTG1,RAD21,TOP2A	6
Infectious Disease	replication of vesicular stomatitis virus	0.000403	-1	APOBEC3F,CASP2,IFITM2,IFITM3,IRF9,ISG20,OASL,SP110,TAP1	9
Dermatological Diseases and Conditions	lichen planus	0.00041		CFL1,EEF1A1,F2RL1,FKBP1A,GRN,IFI27,IFI30,IFIT1,IFITM2,IFITM3,MX1,NFKB2,PPP3CB,S100A2	14
Inflammatory Disease	lichen planus	0.00041		CFL1,EEF1A1,F2RL1,FKBP1A,GRN,IFI27,IFI30,IFIT1,IFITM2,IFITM3,MX1,NFKB2,PPP3CB,S100A2	14
Immunological Disease	lichen planus	0.00041		CFL1,EEF1A1,F2RL1,FKBP1A,GRN,IFI27,IFI30,IFIT1,IFITM2,IFITM3,MX1,NFKB2,PPP3CB,S100A2	14
Gene Expression	expression of DNA	0.000427	1.238	ATF4,CEBPD,CENPF,CHD1,CREB3L2,CRY1,CTDSP1,CUX1,DEK,DKK3,DRG1,DUSP22,DVL3,EDN1,EPAS1,ERCC2,ETS1,EZH2,F2RL1,FOSL1,FOXJ2,FOXM1,FOXN3,FST,FSTL3,GMNN,HDAC1,HSBP1,HTATIP2,ID1,ID3,IL11,IL1B,IRF9,KLF13,KLF4,LEF1,LZTR1,MAD2L2,MAPRE3,MITF,MLLT11,MLX,MMS19,MTDH,MXD4,NCOA3,NFIL3,NFKB2,NFYC,NGF,NOTCH1,NPAS2,NR2F2,PARP1,PDCD4,PIR,PMF1,PPARG,PPM1A,PTTG1,RAD21,RPS6KA5,SIRT1,SMARCA2,SQSTM1,STAT1,TADA3,TCF3,TFAP2C…	80
Cellular Growth and Proliferation	colony formation of cells	0.000435	-1.022	ALDH3A1,CAV1,CCND1,CDCA7,CTSB,DLC1,E2F5,EDN1,EI24,EPAS1,EPCAM,EZR,FEN1,GRN,HAS2,HNRNPA2B1,IL11,KLF4,MET,MITF,MLLT11,NCOA3,NEK6,NOTCH1,PHLDA1,PTGES,RNF34,RPS6KA5,SEMA4D,SQSTM1,TGFB2,TPD52,VEGFA	33
Cell Cycle	G1/S phase	0.000449	-2.213	CCND1,CCNE2,CDC25A,CDK4,CDK6,CDKN3,E2F3,ETS1,FOXM1,GMNN,KLF4,LEF1,MET,NCOA3,PLK2,TCF3	16
Tissue Morphology	quantity of cells	0.000449	-0.755	CCNB1,CCND1,CDC25A,CDK4,CTSB,DKK1,EDN1,F2RL1,FST,HMOX1,IGFBP1,IL11,IL1B,IL8,ISG15,KLF4,LAMA3,MAP2K1,NGF,NOTCH1,PARP1,SGK1,STMN1,THBS1,TTC19,TUBB3,TXNRD1,TYMS,VEGFA	29
Cell-To-Cell Signaling and Interaction	activation of microglia	0.000455		APP,IL1B,PLAT	3
Hematological System Development and Function	activation of microglia	0.000455		APP,IL1B,PLAT	3
Nervous System Development and Function	activation of microglia	0.000455		APP,IL1B,PLAT	3
Cancer	metastatic triple negative breast cancer	0.000455		CCND1,IL8,STAT1	3
Organismal Injury and Abnormalities	metastatic triple negative breast cancer	0.000455		CCND1,IL8,STAT1	3
Reproductive System Disease	metastatic triple negative breast cancer	0.000455		CCND1,IL8,STAT1	3
Cell Morphology	permeabilization of plasma membrane	0.000455		CERS5,CERS6,PARP1	3
Cell Cycle	arrest in interphase	0.000461		CCNA2,CCNB1,CCND1,CCNG1,CDC25A,CDK4,CEBPD,E2F5,EZH2,FBXO5,FEN1,FOXM1,GDF15,GMNN,HAS2,IL1B,KLF4,LRWD1,MAP3K11,MET,MTDH,NEK11,NOTCH1,OSGIN1,PPARG,PPM1A,SPTAN1,STAT1,TXNIP,TYMS	30
Cancer	hematologic cancer	0.000465		ABCC3,ADK,ARHGAP1,ASXL1,BAK1,CASP7,CAV1,CBX2,CCND1,CDC25A,CDK4,CFL1,COL17A1,COMT,CSF1R,CSF2RA,CUX1,DAAM1,DKK1,DLC1,DNM1L,E2F2,E2F3,EEF1A1,ENC1,ENPP1,EPAS1,ERCC2,EZH2,F3,FEN1,FKBP1A,FOXM1,GDF15,HMOX1,IFI27,IFT43,IKBKG,IL1B,IL8,IMPDH1,IRAK2,LDHA,NOTCH1,NUP214,PARP1,PCNA,PMF1,POLA1,POLB,POLQ,POLR1C,PPP3CB,PRIM1,PSMB8,PSME3,PTPRF,R3HDM1,RAD21,RBKS,RND3,SEC23B,SH3GL1,SHC1,SMARCA2,TOP2A,TUBB,TUBB2A,TUB…	74
Hematological Disease	hematologic cancer	0.000465		ABCC3,ADK,ARHGAP1,ASXL1,BAK1,CASP7,CAV1,CBX2,CCND1,CDC25A,CDK4,CFL1,COL17A1,COMT,CSF1R,CSF2RA,CUX1,DAAM1,DKK1,DLC1,DNM1L,E2F2,E2F3,EEF1A1,ENC1,ENPP1,EPAS1,ERCC2,EZH2,F3,FEN1,FKBP1A,FOXM1,GDF15,HMOX1,IFI27,IFT43,IKBKG,IL1B,IL8,IMPDH1,IRAK2,LDHA,NOTCH1,NUP214,PARP1,PCNA,PMF1,POLA1,POLB,POLQ,POLR1C,PPP3CB,PRIM1,PSMB8,PSME3,PTPRF,R3HDM1,RAD21,RBKS,RND3,SEC23B,SH3GL1,SHC1,SMARCA2,TOP2A,TUBB,TUBB2A,TUB…	74
Cancer	oral cancer	0.000472		COL4A1,CTGF,CTSC,DAAM1,DUSP1,HAS2,IL1B,IL8,ITGA6,LAMC2,LPAR1,MET,PDLIM5,SEMA4D,SERPINE1,SRGN,TACSTD2,THBD,TNC,TPM1,TUBB,TUBB2A,TUBB3,TYMS	24
Gastrointestinal Disease	oral cancer	0.000472		COL4A1,CTGF,CTSC,DAAM1,DUSP1,HAS2,IL1B,IL8,ITGA6,LAMC2,LPAR1,MET,PDLIM5,SEMA4D,SERPINE1,SRGN,TACSTD2,THBD,TNC,TPM1,TUBB,TUBB2A,TUBB3,TYMS	24
Cell Morphology	morphology of tumor cell lines	0.000484		ADM,BAK1,CCND1,DKK3,EPCAM,EZR,FOSL1,GDF15,GNA12,ID1,KLF4,MAD2L2,MITF,RAD21,SIRT1,STMN1,STMN3,THBD,TNC	19
Cellular Development	arrest in growth of tumor cell lines	0.000505		CCND1,CDK4,EZH2,GDF15,HMOX1,IGFBP1,KLF4,NOTCH1,SERPINE1,STAT1,TCF3,TGFBR2	12
Cellular Growth and Proliferation	arrest in growth of tumor cell lines	0.000505		CCND1,CDK4,EZH2,GDF15,HMOX1,IGFBP1,KLF4,NOTCH1,SERPINE1,STAT1,TCF3,TGFBR2	12
Cellular Development	proliferation of lung cancer cell lines	0.000535	-1.516	BAK1,CASP2,CAV1,CDK4,DKK1,DLC1,FOSL1,FOXM1,FUT8,GMNN,GRN,HMOX1,HNRNPA2B1,ID1,IKBKG,MET,NCOA3,NOTCH1,OSGIN1,POLD4,PPARG,STMN1,STMN3,TUBB2A,TUBB3	25
Cellular Growth and Proliferation	proliferation of lung cancer cell lines	0.000535	-1.516	BAK1,CASP2,CAV1,CDK4,DKK1,DLC1,FOSL1,FOXM1,FUT8,GMNN,GRN,HMOX1,HNRNPA2B1,ID1,IKBKG,MET,NCOA3,NOTCH1,OSGIN1,POLD4,PPARG,STMN1,STMN3,TUBB2A,TUBB3	25
Cardiovascular System Development and Function	development of cardiovascular tissue	0.000535	-1.349	ADAM15,ADM,ATPIF1,COL4A1,CSF1R,DKK1,EDN1,F2RL1,F3,HMOX1,IL1B,IL8,MET,NGF,NOTCH1,NR2F2,PROCR,SERPINE1,STAT1,STC1,THBS1,TPM1,VEGFA,VEGFC	24
Tissue Development	development of cardiovascular tissue	0.000535	-1.349	ADAM15,ADM,ATPIF1,COL4A1,CSF1R,DKK1,EDN1,F2RL1,F3,HMOX1,IL1B,IL8,MET,NGF,NOTCH1,NR2F2,PROCR,SERPINE1,STAT1,STC1,THBS1,TPM1,VEGFA,VEGFC	24
Cellular Development	proliferation of carcinoma cell lines	0.000542	-1.315	ASNS,BAK1,CASP2,CAV1,CDK4,CDK5,CDK5R1,DKK1,DLC1,EZH2,FOSL1,FOXM1,FUT8,GRN,HMOX1,HNRNPA2B1,ID1,IKBKG,KISS1,MET,NCOA3,NOTCH1,OSGIN1,PPARG,STMN1,TUBB2A,TUBB3,YY1	28
Cellular Growth and Proliferation	proliferation of carcinoma cell lines	0.000542	-1.315	ASNS,BAK1,CASP2,CAV1,CDK4,CDK5,CDK5R1,DKK1,DLC1,EZH2,FOSL1,FOXM1,FUT8,GRN,HMOX1,HNRNPA2B1,ID1,IKBKG,KISS1,MET,NCOA3,NOTCH1,OSGIN1,PPARG,STMN1,TUBB2A,TUBB3,YY1	28
Cancer	malignant neoplasm of abdomen	0.000546		ABCA1,ABCC3,ACOT7,ACOX2,ADAM15,ADM,AGO2,AGR2,AK4,AKR1B10,AKR1C3,ALDH1A3,ALDH2,AMER1,ANGPTL4,APOLD1,ARAF,ARFGAP2,ARHGDIB,ARV1,ASAP1,ASNS,ASXL1,ATP1B3,ATP6V0B,BAK1,BSDC1,C10orf35,C6orf89,CABYR,CALCOCO2,CAP2,CASP2,CASP4,CAV1,CCDC15,CCNA2,CCNB1,CCND1,CDCA7,CDH4,CDK4,CDK5,CDK5R1,CDKN3,CEBPD,CENPF,CHD1,CHRAC1,CLDN1,CNKSR3,COL4A1,COMT,CPA3,CPA4,CPEB4,CRY1,CSF1R,CSF2RA,CSNK1D,CSRP2,CSTF3,CTDSPL,CTGF,CTSB…	306
Cardiovascular System Development and Function	development of cardiovascular system	0.000551	-2.127	ADAM15,ADM,ANGPTL4,APP,ATPIF1,CAV1,COL4A1,CSF1R,CTSB,DKK1,EDN1,ETS1,F2RL1,F3,GCLM,HMOX1,HPSE,HTATIP2,ID1,ID3,IL1B,IL8,MAP2K1,MET,MTDH,NGF,NOTCH1,NR2F2,PROCR,SERPINE1,STAT1,STC1,TGFB2,TGFBR2,THBS1,TNC,TPM1,VEGFA,VEGFC	39
Cell Cycle	delay in mitosis of cervical cancer cell lines	0.000562		CCNB1,MAP2K1,PTTG1,RAD21,TOP2A	5
Cell Cycle	G2 phase	0.000577		BABAM1,BRSK1,CCNA2,CCNB1,CCND1,CDC25A,CDK4,CENPF,DTL,E2F5,FEN1,FOXM1,FOXN3,GMNN,GORASP2,MAP3K11,MTDH,NEK11,NEK6,POLD4,PPM1A	21
Cell Cycle	mitosis	0.000587	-1.3	CCNB1,CDC23,CDC25A,CENPF,CSF1R,CSNK1D,EDN1,FBXO5,FOXM1,GMNN,GRN,IL11,IL1B,KIF11,KIF4A,MAP2K1,NEK6,PTTG1,RAD21,SHC1,SIRT1,SPC25,STMN1,THBS1,TNC,TOP2A,VEGFA,VEGFC,WWC1	29
Cellular Development	differentiation of cells	0.000594	0.047	ADM,AKR1C3,APP,CCND1,CDK4,CDK5,CDK5R1,CDK6,CEBPD,CHD1,COL4A1,CSF1R,CSF2RA,CTGF,DEK,DKK1,ENPP1,ERCC2,ETS1,EVPL,FST,FSTL3,HAS2,HIST1H4A (includes others),HMOX1,HNRNPA2B1,ID1,IL11,IL1B,IL8,ITGA6,KLF4,LEF1,MAD2L2,MAP2K1,MET,MLLT11,NCOA3,NDRG1,NGF,NOG,NOTCH1,PLAT,PPARG,SH3PXD2A,SMARCA2,STAT1,STC1,STK39,TCF3,TGFB2,THBD,TNC,TRIB3,TXNIP,VEGFA	56
Cellular Development	arrest in growth of keratinocyte cancer cell lines	0.000597		CCND1,CDK4,NOTCH1,SERPINE1	4
Cellular Growth and Proliferation	arrest in growth of keratinocyte cancer cell lines	0.000597		CCND1,CDK4,NOTCH1,SERPINE1	4
Cell Morphology	morphology of fibroblasts	0.000597		CAV1,MET,TGFBR2,TPM1	4
Connective Tissue Development and Function	morphology of fibroblasts	0.000597		CAV1,MET,TGFBR2,TPM1	4
Tissue Morphology	morphology of fibroblasts	0.000597		CAV1,MET,TGFBR2,TPM1	4
Organismal Injury and Abnormalities	skin abnormality	0.000606		ADM,CCND1,CLDN1,COL17A1,COL5A1,ERCC2,FKBP1A,GJB2,HMOX1,IFT43,IGFBP1,IKBKG,IL8,ITGA6,LAMA3,LAMC2,PYCR1,TSC1,WDR19	19
Dermatological Diseases and Conditions	skin abnormality	0.000606		ADM,CCND1,CLDN1,COL17A1,COL5A1,ERCC2,FKBP1A,GJB2,HMOX1,IFT43,IGFBP1,IKBKG,IL8,ITGA6,LAMA3,LAMC2,PYCR1,TSC1,WDR19	19
Cellular Movement	cell movement of microvascular endothelial cells	0.000678	-0.254	ADM,DKK1,IL8,TGFBR2,THBS1,VEGFA	6
Cardiovascular System Development and Function	cell movement of microvascular endothelial cells	0.000678	-0.254	ADM,DKK1,IL8,TGFBR2,THBS1,VEGFA	6
Cell-To-Cell Signaling and Interaction	quantity of focal adhesions	0.000678	-0.128	CAV1,FLNB,IL1B,PTPN14,SPTAN1,VEGFA	6
Cellular Assembly and Organization	quantity of focal adhesions	0.000678	-0.128	CAV1,FLNB,IL1B,PTPN14,SPTAN1,VEGFA	6
Tissue Development	quantity of focal adhesions	0.000678	-0.128	CAV1,FLNB,IL1B,PTPN14,SPTAN1,VEGFA	6
Cell Death and Survival	apoptosis of leukemia cell lines	0.00069	-0.639	BAK1,CASP2,CAV1,CEBPD,CSF2RA,DFFA,DNM1L,DUSP1,HDAC1,HMOX1,IKBKG,KLF4,LGALS3BP,LGALS8,MAP2K1,MET,NGF,NOTCH1,NR3C2,PARP1,PPP1R11,PYCARD,RAD21,SMPD1,STK3,STMN1,TCF3	27
Cancer	HER2-negative breast cancer	0.000708		CAV1,CCND1,CDK6,CSF1R,CTGF,DLC1,ETS1,FKBP1A,IL1B,IL8,MET,PLAT,PPARG,SERPINE1,STAT1,TGFBR2,TOP2A	17
Organismal Injury and Abnormalities	HER2-negative breast cancer	0.000708		CAV1,CCND1,CDK6,CSF1R,CTGF,DLC1,ETS1,FKBP1A,IL1B,IL8,MET,PLAT,PPARG,SERPINE1,STAT1,TGFBR2,TOP2A	17
Reproductive System Disease	HER2-negative breast cancer	0.000708		CAV1,CCND1,CDK6,CSF1R,CTGF,DLC1,ETS1,FKBP1A,IL1B,IL8,MET,PLAT,PPARG,SERPINE1,STAT1,TGFBR2,TOP2A	17
Cell Death and Survival	apoptosis of colon cancer cell lines	0.000724	-0.204	BAK1,CASP2,CCNB1,DFFA,DTYMK,EDN1,ENC1,ETS1,FBXO5,GDF15,IL1B,LGALS8,MAP2K1,MOAP1,NDRG1,NGF,NOTCH1,PARP1,PMEPA1,PPARG,PYCARD,SGK1,SIRT1,STAT1	24
Cellular Development	development of tumor cell lines	0.000784	0.322	CTSB,HIST1H4A (includes others),ITGA6,MET,NGF	5
Cardiovascular System Development and Function	angiogenesis	0.000811	-1.749	ADAM15,ADM,ANGPTL4,ATPIF1,CAV1,CTSB,EDN1,ETS1,F3,FLNB,HMOX1,HPSE,HTATIP2,ID1,ID3,IL1B,IL8,MET,MTDH,NOTCH1,SERPINE1,STAT1,TGFB2,THBS1,TNC,VEGFA,VEGFC	27
Cell Cycle	mitosis of cervical cancer cell lines	0.000817		CCNB1,CDC25A,FBXO5,KIF4A,MAP2K1,NEK6,PTTG1,RAD21,SPC25,TOP2A	10
Cardiovascular Disease	thrombosis of vein	0.000875		COL4A1,CTGF,F3,PLAT,PROCR,THBD,THBS1,VEGFA,VEGFC	9
Hematological Disease	thrombosis of vein	0.000875		COL4A1,CTGF,F3,PLAT,PROCR,THBD,THBS1,VEGFA,VEGFC	9
Cancer	head and neck squamous cell cancer	0.000881		CCND1,ERCC2,EZH2,KISS1,LDHA,MET,TGFBR2,TOP2A,TUBB,TUBB2A,TUBB3,TYMS	12
Cell Death and Survival	cell survival of tumor cell lines	0.000936	0.082	CCND1,CUX1,FANCG,FBXO5,PARP1,RAD21,TUBB3	7
Cellular Movement	migration of glioma cells	0.000957		CSF2RA,CTSB,EZR,TGFB2	4
Cancer	acute leukemia	0.000967		ASXL1,CCND1,CDK4,CSF1R,CSF2RA,CUX1,DLC1,E2F3,EEF1A1,ERCC2,EZH2,F3,FOXM1,IL1B,IMPDH1,NOTCH1,NUP214,POLA1,POLB,PRIM1,RAD21,RND3,SH3GL1,TOP2A,TUBB,TUBB2A,TUBB3,TXNRD1	28
Hematological Disease	acute leukemia	0.000967		ASXL1,CCND1,CDK4,CSF1R,CSF2RA,CUX1,DLC1,E2F3,EEF1A1,ERCC2,EZH2,F3,FOXM1,IL1B,IMPDH1,NOTCH1,NUP214,POLA1,POLB,PRIM1,RAD21,RND3,SH3GL1,TOP2A,TUBB,TUBB2A,TUBB3,TXNRD1	28
Cancer	oral squamous cell carcinoma	0.000998		CTGF,CTSC,DAAM1,HAS2,IL8,ITGA6,LPAR1,MET,PDLIM5,SEMA4D,SERPINE1,SRGN,TACSTD2,THBD,TPM1,TUBB,TUBB2A,TUBB3,TYMS	19
Gastrointestinal Disease	oral squamous cell carcinoma	0.000998		CTGF,CTSC,DAAM1,HAS2,IL8,ITGA6,LPAR1,MET,PDLIM5,SEMA4D,SERPINE1,SRGN,TACSTD2,THBD,TPM1,TUBB,TUBB2A,TUBB3,TYMS	19
Infectious Disease	replication of virus	0.00101	-1.179	AGO2,APOBEC3F,ARAF,ATP6V0B,CASP2,CDK4,DEK,E2F2,EEF1A1,EPAS1,F2RL1,FANCG,FKBP1A,IFIT1,IFITM2,IFITM3,IL1B,IL8,IRF9,ISG15,ISG20,KIF11,MX1,NCOA3,NGF,NRBP1,NUP214,OASL,PLIN3,POLA1,PSENEN,SGK1,SP110,STAT1,STK39,TAP1,TCF3,TGFB2,TMEM173,TUBB,TXNIP,UBE2L6,UBP1	43
Hematological System Development and Function	coagulation of blood	0.00105	1.519	APP,C4BPB,CAV1,EDN1,F2RL1,F3,IL8,PROCR,THBD,THBS1	10
Organismal Functions	coagulation of blood	0.00105	1.519	APP,C4BPB,CAV1,EDN1,F2RL1,F3,IL8,PROCR,THBD,THBS1	10
Cellular Development	immortalization	0.00107	-1.982	CCND1,CDK4,ID1,MET,TGFB2	5
Cellular Development	metastasis of tumor cell lines	0.00107	-1.067	CAV1,CDC25A,F3,HTATIP2,TXNIP	5
Cellular Growth and Proliferation	metastasis of tumor cell lines	0.00107	-1.067	CAV1,CDC25A,F3,HTATIP2,TXNIP	5
Cancer	metastasis of tumor cell lines	0.00107	-1.067	CAV1,CDC25A,F3,HTATIP2,TXNIP	5
Cell Cycle	arrest in cell cycle progression of tumor cell lines	0.00107		AMER1,CAV1,CCNA2,CCND1,CCNG1,CDK4,EZH2,FOXM1,KLF4,NOTCH1,PPARG,SMARCA2,TNC,XBP1	14
Cell Cycle	S phase of breast cancer cell lines	0.00109	-1.934	CCND1,CCNG1,CDC25A,IL1B,OSGIN1,TYMS	6
Cellular Development	proliferation of pancreatic cancer cell lines	0.00109	0.011	ADM,CCND1,CDK5,FOXM1,IL1B,KIAA0101,KIF20A,MAP2K1,MET,MSLN,NCOA3,NOTCH1	12
Cellular Growth and Proliferation	proliferation of pancreatic cancer cell lines	0.00109	0.011	ADM,CCND1,CDK5,FOXM1,IL1B,KIAA0101,KIF20A,MAP2K1,MET,MSLN,NCOA3,NOTCH1	12
Cellular Assembly and Organization	chromosomal congression of metaphase plate	0.0011		CDC23,CENPF,SEH1L	3
Cell Cycle	metaphase/anaphase transition	0.0011		CCNB1,CDC23,NEK6	3
Organismal Injury and Abnormalities	non-Herlitz type generalized junctional epidermolysis bullosa	0.0011		COL17A1,LAMA3,LAMC2	3
Dermatological Diseases and Conditions	non-Herlitz type generalized junctional epidermolysis bullosa	0.0011		COL17A1,LAMA3,LAMC2	3
Connective Tissue Disorders	non-Herlitz type generalized junctional epidermolysis bullosa	0.0011		COL17A1,LAMA3,LAMC2	3
Developmental Disorder	non-Herlitz type generalized junctional epidermolysis bullosa	0.0011		COL17A1,LAMA3,LAMC2	3
Hereditary Disorder	non-Herlitz type generalized junctional epidermolysis bullosa	0.0011		COL17A1,LAMA3,LAMC2	3
Cellular Development	maturation of cells	0.00116	1.348	CCND1,E2F2,E2F3,IL1B,NFKB2,NGF,NOTCH1,PPARG,RGS19,STAT1,THBS1	11
Cellular Growth and Proliferation	arrest in growth of cells	0.00127		CCND1,CDK4,EZH2,GDF15,HMOX1,IGFBP1,IL1B,KLF4,NOTCH1,SERPINE1,SIRT1,STAT1,TCF3,TGFBR2	14
Cancer	pancreatic tumor	0.00129		ARAF,CASP4,CCND1,CDK4,CDK5,CDK5R1,CSF1R,DKK1,FANCG,FKBP1A,GDF15,ID1,IFT43,IL1B,KIAA0101,KLF4,MET,MKI67,MSLN,PLAT,PTGES,TACSTD2,TNC,TUBB2A,TUBB3,TYMS,VEGFA	27
Endocrine System Disorders	pancreatic tumor	0.00129		ARAF,CASP4,CCND1,CDK4,CDK5,CDK5R1,CSF1R,DKK1,FANCG,FKBP1A,GDF15,ID1,IFT43,IL1B,KIAA0101,KLF4,MET,MKI67,MSLN,PLAT,PTGES,TACSTD2,TNC,TUBB2A,TUBB3,TYMS,VEGFA	27
Gastrointestinal Disease	pancreatic tumor	0.00129		ARAF,CASP4,CCND1,CDK4,CDK5,CDK5R1,CSF1R,DKK1,FANCG,FKBP1A,GDF15,ID1,IFT43,IL1B,KIAA0101,KLF4,MET,MKI67,MSLN,PLAT,PTGES,TACSTD2,TNC,TUBB2A,TUBB3,TYMS,VEGFA	27
Cellular Assembly and Organization	development of cytoplasm	0.00133	-1.025	ATG9A,CAV1,CCND1,CDK4,CDK6,CRTC3,DLC1,FOXM1,GDI1,GNAI2,IL1B,IL8,KISS1,LMCD1,PEX16,RND3,SH3PXD2A,STMN1,TPM1,TSC1,VEGFA,VPS4A	22
Cell Death and Survival	cell viability of leukocytes	0.00133	0.548	APP,BAK1,IL1B,IL8,IRAK1,MAP2K1,MVP,MX1,NFIL3,NGF,SEMA4D,TICAM1	12
Cellular Assembly and Organization	organization of organelle	0.00133		ABCA1,ARHGEF2,ARSB,CAV1,COL5A1,DNAJB6,EZH2,FANCG,FKBP1A,KIF4A,MAD2L2,MUC5AC,NAGPA,PEX11B,PEX16,PLEKHA1,SEH1L,SPTBN1,SURF4,TGFB2,TPM1	21
Cell Morphology	outgrowth of neurites	0.00134	1.041	APP,CDK5,CSNK1D,NGF,RIT1,RTN4,SHC1,THBS1,TNC,VEGFA	10
Cellular Assembly and Organization	outgrowth of neurites	0.00134	1.041	APP,CDK5,CSNK1D,NGF,RIT1,RTN4,SHC1,THBS1,TNC,VEGFA	10
Nervous System Development and Function	outgrowth of neurites	0.00134	1.041	APP,CDK5,CSNK1D,NGF,RIT1,RTN4,SHC1,THBS1,TNC,VEGFA	10
Hematological Disease	myeloproliferative disorder	0.00134		ASXL1,CCND1,CDC25A,CSF1R,CSF2RA,CUX1,DAAM1,E2F3,EEF1A1,ERCC2,EZH2,F3,FOXM1,IL1B,IMPDH1,IRAK2,NOTCH1,NUP214,POLA1,POLB,PRIM1,RAD21,SH3GL1,TOP2A,TXNRD1,VEGFA	26
DNA Replication, Recombination, and Repair	repair of DNA	0.00142	-1.585	BABAM1,CCND1,CETN2,CSNK1D,DEK,ERCC2,FEN1,HMOX1,IL1B,LIG1,MAD2L2,MMS19,MSH6,NABP1,PARP1,PARP3,PCNA,POLA1,POLB,RAD21,SIRT1	21
Connective Tissue Development and Function	adipogenesis	0.00142	1.387	DKK1,IL11,NOG,PPARG,SMARCA2	5
Inflammatory Response	accumulation of leukocytes	0.00145		CTSC,HMOX1,IL8,MLLT11	4
Tissue Development	accumulation of leukocytes	0.00145		CTSC,HMOX1,IL8,MLLT11	4
Hematological System Development and Function	accumulation of leukocytes	0.00145		CTSC,HMOX1,IL8,MLLT11	4
Immune Cell Trafficking	accumulation of leukocytes	0.00145		CTSC,HMOX1,IL8,MLLT11	4
Organismal Injury and Abnormalities	congenital anomaly of skin	0.00146		ADM,CCND1,CLDN1,COL17A1,COL5A1,ERCC2,FKBP1A,GJB2,HMOX1,IFT43,IGFBP1,IKBKG,ITGA6,LAMA3,LAMC2,PYCR1,TSC1,WDR19	18
Dermatological Diseases and Conditions	congenital anomaly of skin	0.00146		ADM,CCND1,CLDN1,COL17A1,COL5A1,ERCC2,FKBP1A,GJB2,HMOX1,IFT43,IGFBP1,IKBKG,ITGA6,LAMA3,LAMC2,PYCR1,TSC1,WDR19	18
Developmental Disorder	congenital anomaly of skin	0.00146		ADM,CCND1,CLDN1,COL17A1,COL5A1,ERCC2,FKBP1A,GJB2,HMOX1,IFT43,IGFBP1,IKBKG,ITGA6,LAMA3,LAMC2,PYCR1,TSC1,WDR19	18
Cancer	endometrial cancer	0.00146		APOLD1,CAV1,CCNA2,CCNB1,CDK4,CPA3,CSF1R,DKK1,ENPP1,F2RL1,FEN1,FILIP1L,FLNC,FOXM1,IL8,IRAK1,ISG15,KIF11,LAMC2,LAYN,MSH6,NMU,NR2F2,PTTG1,SATB2,SOCS2,SPC25,STAT1,TACSTD2,TK1,TOP2A,TUBB,TUBB2A,TUBB3,VEGFA,WWC1	36
Organismal Injury and Abnormalities	endometrial cancer	0.00146		APOLD1,CAV1,CCNA2,CCNB1,CDK4,CPA3,CSF1R,DKK1,ENPP1,F2RL1,FEN1,FILIP1L,FLNC,FOXM1,IL8,IRAK1,ISG15,KIF11,LAMC2,LAYN,MSH6,NMU,NR2F2,PTTG1,SATB2,SOCS2,SPC25,STAT1,TACSTD2,TK1,TOP2A,TUBB,TUBB2A,TUBB3,VEGFA,WWC1	36
Reproductive System Disease	endometrial cancer	0.00146		APOLD1,CAV1,CCNA2,CCNB1,CDK4,CPA3,CSF1R,DKK1,ENPP1,F2RL1,FEN1,FILIP1L,FLNC,FOXM1,IL8,IRAK1,ISG15,KIF11,LAMC2,LAYN,MSH6,NMU,NR2F2,PTTG1,SATB2,SOCS2,SPC25,STAT1,TACSTD2,TK1,TOP2A,TUBB,TUBB2A,TUBB3,VEGFA,WWC1	36
Cellular Movement	cell movement of endothelial cells	0.00149	-1.379	ADAM15,ADM,CAV1,COL4A1,DKK1,EDN1,ETS1,F2RL1,FLNB,ID1,ID3,IL8,PRSS3,RTN4,S100A2,SERPINE1,STC1,TGFBR2,THBD,THBS1,VEGFA,VEGFC	22
Cardiovascular System Development and Function	cell movement of endothelial cells	0.00149	-1.379	ADAM15,ADM,CAV1,COL4A1,DKK1,EDN1,ETS1,F2RL1,FLNB,ID1,ID3,IL8,PRSS3,RTN4,S100A2,SERPINE1,STC1,TGFBR2,THBD,THBS1,VEGFA,VEGFC	22
Cell Morphology	transmembrane potential of mitochondria	0.00153	-0.225	APP,BAK1,CASP2,CHMP5,LDHA,MOAP1,NDRG1,NOL3,NUAK1,PAPOLA,PARP1,PPARG,PYCARD,SRXN1,TPD52,XBP1	16
Cellular Function and Maintenance	transmembrane potential of mitochondria	0.00153	-0.225	APP,BAK1,CASP2,CHMP5,LDHA,MOAP1,NDRG1,NOL3,NUAK1,PAPOLA,PARP1,PPARG,PYCARD,SRXN1,TPD52,XBP1	16
Energy Production	concentration of ATP	0.00161	0.956	APP,ATPIF1,DNM1L,LDHA,NUAK1,PARP1,SQSTM1	7
Molecular Transport	concentration of ATP	0.00161	0.956	APP,ATPIF1,DNM1L,LDHA,NUAK1,PARP1,SQSTM1	7
Nucleic Acid Metabolism	concentration of ATP	0.00161	0.956	APP,ATPIF1,DNM1L,LDHA,NUAK1,PARP1,SQSTM1	7
Small Molecule Biochemistry	concentration of ATP	0.00161	0.956	APP,ATPIF1,DNM1L,LDHA,NUAK1,PARP1,SQSTM1	7
DNA Replication, Recombination, and Repair	synthesis of DNA	0.00163	-1.748	ALDH3A1,CAV1,CCNA2,CDC25A,CDK6,CSF1R,EDN1,EFEMP1,FEN1,IL1B,IL8,KIAA0101,LIG1,MAP2K1,NGF,PCNA,POLA1,POLB,SLC29A1,TGFB2,TNC,VEGFA,YY1	23
Cancer	triple-negative breast cancer	0.00165		CAV1,CCND1,CDK6,CSF1R,CTGF,DLC1,ETS1,IL1B,IL8,MET,PLAT,PPARG,SERPINE1,STAT1,TGFBR2,TOP2A	16
Organismal Injury and Abnormalities	triple-negative breast cancer	0.00165		CAV1,CCND1,CDK6,CSF1R,CTGF,DLC1,ETS1,IL1B,IL8,MET,PLAT,PPARG,SERPINE1,STAT1,TGFBR2,TOP2A	16
Reproductive System Disease	triple-negative breast cancer	0.00165		CAV1,CCND1,CDK6,CSF1R,CTGF,DLC1,ETS1,IL1B,IL8,MET,PLAT,PPARG,SERPINE1,STAT1,TGFBR2,TOP2A	16
Cancer	oropharyngeal tumor	0.00168		MKI67,PCNA,TUBB,TUBB2A,TUBB3,TYMS	6
Cell Death and Survival	apoptosis of epithelial cell lines	0.00169	-0.216	ALDH3A1,APP,CASP2,CASP4,CHMP5,CUL4B,MET,NEK6,NOL3,NRGN,PEA15,PPM1A,PYCARD,RAD21,SRXN1,TCF3,TICAM1,TRIB3,ZMYND11	19
Cell Death and Survival	cell death of kidney cells	0.00173	0.037	ALDH3B1,AMER1,APP,CASP2,CASP4,CASP7,CHMP5,CTGF,CUL4B,F3,IKBKG,LDHA,MAP2K1,MOAP1,NOL3,NRGN,PEA15,PPARG,PPM1A,PYCARD,RAD21,SRXN1,TCF3,TICAM1,TRIB3,ZMYND11	26
Cancer	neuroendocrine tumor	0.00174		ARAF,CASP4,CCND1,CDK4,CDK5,CDK5R1,CSF1R,DKK1,EPAS1,FANCG,FKBP1A,GDF15,GNAI2,HPSE,ID1,IFT43,IL1B,KIAA0101,MET,MKI67,MSLN,PLAT,PTGES,TUBB,TUBB2A,TUBB3,TYMS,VEGFA	28
Inflammatory Response	antiviral response	0.00177		APOBEC3F,FOSL1,IFI44,IFIT1,IFNGR2,IKBKG,ISG20,MX1,OASL,STAT1,TMEM173	11
Antimicrobial Response	antiviral response	0.00177		APOBEC3F,FOSL1,IFI44,IFIT1,IFNGR2,IKBKG,ISG20,MX1,OASL,STAT1,TMEM173	11
Cellular Movement	cell movement of prostate cancer cell lines	0.00188	-2.786	ADAM15,AGR2,CAV1,GDF15,HMOX1,ID1,IL8,MX1,NCOA3,NDRG1,NOTCH1,SIRT1,VEGFA	13
Infectious Disease	Viral Infection	0.00189	-0.123	ADK,AGO2,APOBEC3F,ARAF,ATP6V0B,ATPIF1,CASP2,CAV1,CDK4,CEBPD,CHD1,CHMP3,CHMP5,COASY,COL5A1,CRTC3,CTSB,DCP2,DEK,DNAL1,DUSP1,DYSF,E2F2,EEF1A1,EIF3H,ENC1,EPAS1,EZH2,F2RL1,F3,FANCG,FKBP1A,FLOT2,FOXJ2,GPT2,HCP5,HDAC1,HIST1H2AC,HIST1H2BD,HIST1H2BJ/HIST1H2BK,HMGN2,HNRNPDL,IFIT1,IFITM2,IFITM3,IKBKG,IL10RB,IL1B,IL8,IMPDH1,IRF9,ISG15,ISG20,KIF11,LEF1,MAP3K11,MED31,MED8,MMADHC,MX1,NCOA3,NECAB3,NFIL3,NGF,NOP5…	117
Cell Cycle	G2/M phase	0.00191		BABAM1,BRSK1,CCNA2,CCNB1,CCND1,CDC25A,DTL,FOXM1,GMNN,GORASP2,MAP3K11,MTDH,NEK11,NEK6,POLD4,PPM1A	16
Cellular Development	proliferation of endothelial cells	0.00192	-1.092	ADAM15,ADM,ATPIF1,COL4A1,CSF1R,DKK1,EDN1,F2RL1,F3,HMOX1,IL1B,IL8,NR2F2,PROCR,SERPINE1,STAT1,THBS1,VEGFA,VEGFC	19
Cellular Growth and Proliferation	proliferation of endothelial cells	0.00192	-1.092	ADAM15,ADM,ATPIF1,COL4A1,CSF1R,DKK1,EDN1,F2RL1,F3,HMOX1,IL1B,IL8,NR2F2,PROCR,SERPINE1,STAT1,THBS1,VEGFA,VEGFC	19
Cardiovascular System Development and Function	proliferation of endothelial cells	0.00192	-1.092	ADAM15,ADM,ATPIF1,COL4A1,CSF1R,DKK1,EDN1,F2RL1,F3,HMOX1,IL1B,IL8,NR2F2,PROCR,SERPINE1,STAT1,THBS1,VEGFA,VEGFC	19
Organismal Development	proliferation of endothelial cells	0.00192	-1.092	ADAM15,ADM,ATPIF1,COL4A1,CSF1R,DKK1,EDN1,F2RL1,F3,HMOX1,IL1B,IL8,NR2F2,PROCR,SERPINE1,STAT1,THBS1,VEGFA,VEGFC	19
Tissue Development	proliferation of endothelial cells	0.00192	-1.092	ADAM15,ADM,ATPIF1,COL4A1,CSF1R,DKK1,EDN1,F2RL1,F3,HMOX1,IL1B,IL8,NR2F2,PROCR,SERPINE1,STAT1,THBS1,VEGFA,VEGFC	19
Gene Expression	transactivation of RNA	0.00194	1.113	APP,ASXL1,BEX2,E2F2,E2F3,HDAC1,HERC5,HTATIP2,ID3,IL1B,IL8,IRF9,KLF13,KLF4,LMO4,MAD2L2,MAP2K1,MCM5,MED31,MED8,MX1,NCOA3,NKIRAS2,NOTCH1,NR3C2,PEG10,PPARG,PTPRU,PYCARD,SIRT1,SMARCA2,STAT1,STUB1,TADA3,TCF3,TGIF1,TRIP4	37
Cellular Assembly and Organization	formation of actin stress fibers	0.00205	-1.373	CAV1,CCND1,CDK4,CDK6,DLC1,GNAI2,IL8,KISS1,LMCD1,RND3,TPM1,TSC1,VEGFA	13
Cellular Function and Maintenance	formation of actin stress fibers	0.00205	-1.373	CAV1,CCND1,CDK4,CDK6,DLC1,GNAI2,IL8,KISS1,LMCD1,RND3,TPM1,TSC1,VEGFA	13
Tissue Development	formation of actin stress fibers	0.00205	-1.373	CAV1,CCND1,CDK4,CDK6,DLC1,GNAI2,IL8,KISS1,LMCD1,RND3,TPM1,TSC1,VEGFA	13
Cellular Development	differentiation of neuroblastoma cell lines	0.00205	1.96	APP,CCND1,CDK4,HNRNPA2B1,NGF,PLAT	6
Cancer	clear-cell ovarian carcinoma	0.00205		E2F3,EPCAM,HN1,MET,S100A2,STAT1	6
Organismal Injury and Abnormalities	clear-cell ovarian carcinoma	0.00205		E2F3,EPCAM,HN1,MET,S100A2,STAT1	6
Reproductive System Disease	clear-cell ovarian carcinoma	0.00205		E2F3,EPCAM,HN1,MET,S100A2,STAT1	6
Endocrine System Disorders	clear-cell ovarian carcinoma	0.00205		E2F3,EPCAM,HN1,MET,S100A2,STAT1	6
Cellular Movement	chemotaxis of vascular endothelial cells	0.00208	-0.293	IL8,THBD,THBS1,VEGFA	4
Cardiovascular System Development and Function	chemotaxis of vascular endothelial cells	0.00208	-0.293	IL8,THBD,THBS1,VEGFA	4
Cellular Development	epithelial-mesenchymal transition of prostate cancer cell lines	0.00208		CAV1,ID1,NDRG1,VEGFA	4
Organismal Injury and Abnormalities	minimal change nephrotic syndrome	0.00208		CMIP,FKBP1A,IMPDH1,PPP3CB	4
Renal and Urological Disease	minimal change nephrotic syndrome	0.00208		CMIP,FKBP1A,IMPDH1,PPP3CB	4
Inflammatory Response	accumulation of phagocytes	0.00211		CTSC,HMOX1,IL8	3
Tissue Development	accumulation of phagocytes	0.00211		CTSC,HMOX1,IL8	3
Hematological System Development and Function	accumulation of phagocytes	0.00211		CTSC,HMOX1,IL8	3
Immune Cell Trafficking	accumulation of phagocytes	0.00211		CTSC,HMOX1,IL8	3
Cell Cycle	delay in cell cycle progression of lymphoblastoid cell lines	0.00211		CASP2,LIG1,PCNA	3
Infectious Disease	familial atypical mycobacteriosis	0.00211		IFNGR2,IKBKG,STAT1	3
Hereditary Disorder	familial atypical mycobacteriosis	0.00211		IFNGR2,IKBKG,STAT1	3
Cellular Development	immortalization of keratinocytes	0.00211		CCND1,ID1,TGFB2	3
Cancer	immortalization of keratinocytes	0.00211		CCND1,ID1,TGFB2	3
Cellular Movement	migration of breast cancer cell lines	0.00213	-1.365	ACSL4,ARHGDIB,CTGF,DNAJB6,ETS1,EZH2,FOSL1,ID1,IGFBP1,IL8,ITGA6,KISS1,MAP2K1,MET,NDRG1,OSGIN1,SEMA4D,SERPINE1,SHC1,TFAP2C,VEGFA	21
Cell Death and Survival	cell death of cervical cancer cell lines	0.00213	0.058	APP,BAK1,CASP2,CASP4,CCNB1,CHMP5,CSF1R,CTSB,DNM1L,EZR,FLNB,FST,IL1B,MAP2K1,MAP3K11,MTMR9,NABP1,NEK6,NOL3,PARP1,PLSCR3,RAB32,RNF34,SGK1,SPC25,SQSTM1,STAT1,TICAM1,TOP2A,TXNRD1	30
Organismal Development	skin development	0.00217		COL17A1,COL5A1,CTGF,DKK1,EVPL,FLOT2,FST,LAMA3,LAMC2,TGFB2,VEGFA	11
Organ Development	skin development	0.00217		COL17A1,COL5A1,CTGF,DKK1,EVPL,FLOT2,FST,LAMA3,LAMC2,TGFB2,VEGFA	11
Tissue Development	skin development	0.00217		COL17A1,COL5A1,CTGF,DKK1,EVPL,FLOT2,FST,LAMA3,LAMC2,TGFB2,VEGFA	11
Embryonic Development	skin development	0.00217		COL17A1,COL5A1,CTGF,DKK1,EVPL,FLOT2,FST,LAMA3,LAMC2,TGFB2,VEGFA	11
Hair and Skin Development and Function	skin development	0.00217		COL17A1,COL5A1,CTGF,DKK1,EVPL,FLOT2,FST,LAMA3,LAMC2,TGFB2,VEGFA	11
Cellular Development	tumorigenesis of tumor cell lines	0.0022	-1.463	CCND1,CTSB,ETS1,HAS2,MAP2K1,MET,PARP1,PPAP2B,PTGES	9
Cellular Growth and Proliferation	tumorigenesis of tumor cell lines	0.0022	-1.463	CCND1,CTSB,ETS1,HAS2,MAP2K1,MET,PARP1,PPAP2B,PTGES	9
Cancer	tumorigenesis of tumor cell lines	0.0022	-1.463	CCND1,CTSB,ETS1,HAS2,MAP2K1,MET,PARP1,PPAP2B,PTGES	9
Cell Death and Survival	cell viability of phagocytes	0.00224	1.732	APP,BAK1,IL1B,IRAK1,MVP,MX1,TICAM1	7
Cancer	hepatocellular carcinoma	0.00229		AKR1B10,ATP1B3,CABYR,CAP2,CASP2,CCNA2,CCNB1,CDK4,CDKN3,CSF1R,E2F5,EIF3H,EZH2,FKBP1A,HPSE,HTATIP2,IL8,LEF1,LMCD1,LPAR1,MET,MLF1IP,NOTCH1,PPARG,TOP2A,TPI1,TXNRD1,TYMS	28
Gastrointestinal Disease	hepatocellular carcinoma	0.00229		AKR1B10,ATP1B3,CABYR,CAP2,CASP2,CCNA2,CCNB1,CDK4,CDKN3,CSF1R,E2F5,EIF3H,EZH2,FKBP1A,HPSE,HTATIP2,IL8,LEF1,LMCD1,LPAR1,MET,MLF1IP,NOTCH1,PPARG,TOP2A,TPI1,TXNRD1,TYMS	28
Hepatic System Disease	hepatocellular carcinoma	0.00229		AKR1B10,ATP1B3,CABYR,CAP2,CASP2,CCNA2,CCNB1,CDK4,CDKN3,CSF1R,E2F5,EIF3H,EZH2,FKBP1A,HPSE,HTATIP2,IL8,LEF1,LMCD1,LPAR1,MET,MLF1IP,NOTCH1,PPARG,TOP2A,TPI1,TXNRD1,TYMS	28
Cell Signaling	protein kinase cascade	0.00231	-0.62	F2RL1,FKBP1A,HMOX1,IKBKG,IL11,IL1B,IRAK2,LEPROT,MAP3K11,MTDH,NEK11,NEK6,PLK2,PPM1A,PYCARD,RPS6KA5,SHC1,SIRT1,SLC44A2,SOCS2,SQSTM1,STAT1,STK3,TICAM1,TMEM9B,WWC1	26
Inflammatory Disease	Encephalitis	0.00236		FKBP1A,NGF,PPP3CB,STAT1,TICAM1	5
Inflammatory Response	Encephalitis	0.00236		FKBP1A,NGF,PPP3CB,STAT1,TICAM1	5
Neurological Disease	Encephalitis	0.00236		FKBP1A,NGF,PPP3CB,STAT1,TICAM1	5
Gastrointestinal Disease	periodontal disease	0.00236		CCND1,CCNE2,CTSC,E2F2,PCNA	5
Connective Tissue Disorders	periodontal disease	0.00236		CCND1,CCNE2,CTSC,E2F2,PCNA	5
Skeletal and Muscular Disorders	periodontal disease	0.00236		CCND1,CCNE2,CTSC,E2F2,PCNA	5
Organismal Development	activation of plasma	0.00241		PLAT,THBS1	2
Hematological System Development and Function	activation of plasma	0.00241		PLAT,THBS1	2
Cell Cycle	arrest in G1 phase of neuroblastoma cell lines	0.00241		CCND1,CDK4	2
Cell Cycle	arrest in cell cycle progression of hepatocytes	0.00241		CCND1,E2F2	2
Hepatic System Development and Function	arrest in cell cycle progression of hepatocytes	0.00241		CCND1,E2F2	2
Cellular Development	delay in maturation of chondrocytes	0.00241		E2F2,E2F3	2
Connective Tissue Development and Function	delay in maturation of chondrocytes	0.00241		E2F2,E2F3	2
Neurological Disease	familial advanced sleep phase syndrome	0.00241		CSNK1D,PER2	2
Cardiovascular System Development and Function	growth of blood vessel	0.00241		SERPINE1,VEGFC	2
Organismal Development	growth of blood vessel	0.00241		SERPINE1,VEGFC	2
Cellular Development	metastasis of lung cancer cell lines	0.00241		CAV1,HTATIP2	2
Cellular Growth and Proliferation	metastasis of lung cancer cell lines	0.00241		CAV1,HTATIP2	2
Cancer	metastasis of lung cancer cell lines	0.00241		CAV1,HTATIP2	2
Respiratory Disease	metastasis of lung cancer cell lines	0.00241		CAV1,HTATIP2	2
Cardiovascular System Development and Function	permeability of vascular tissue	0.00241		VEGFA,VEGFC	2
Tissue Morphology	permeability of vascular tissue	0.00241		VEGFA,VEGFC	2
Cell Cycle	polyploidy of cells	0.00241		FBXO5,NDRG1	2
Cancer	polyploidy of colon cancer cell lines	0.00241		FBXO5,NDRG1	2
Cell Cycle	polyploidy of colon cancer cell lines	0.00241		FBXO5,NDRG1	2
Cancer	recurrent rectal cancer	0.00241		TYMS,VEGFA	2
Gastrointestinal Disease	recurrent rectal cancer	0.00241		TYMS,VEGFA	2
Cellular Assembly and Organization	stabilization of mitotic spindle	0.00241		CCNB1,SBDS	2
Cellular Function and Maintenance	stabilization of mitotic spindle	0.00241		CCNB1,SBDS	2
Cellular Movement	transmigration of vascular endothelial cells	0.00241		ID1,ID3	2
Cardiovascular System Development and Function	transmigration of vascular endothelial cells	0.00241		ID1,ID3	2
Cellular Movement	migration of endothelial cells	0.00243	-1.334	ADAM15,ADM,CAV1,COL4A1,DKK1,EDN1,ETS1,F2RL1,FLNB,ID1,ID3,IL8,PRSS3,RTN4,S100A2,SERPINE1,STC1,TGFBR2,THBS1,VEGFA	20
Cardiovascular System Development and Function	migration of endothelial cells	0.00243	-1.334	ADAM15,ADM,CAV1,COL4A1,DKK1,EDN1,ETS1,F2RL1,FLNB,ID1,ID3,IL8,PRSS3,RTN4,S100A2,SERPINE1,STC1,TGFBR2,THBS1,VEGFA	20
Cancer	Waldenstrom's macroglobulinemia	0.00243		ARHGAP1,CASP7,CAV1,CBX2,COMT,CSF1R,E2F2,FEN1,FKBP1A,HMOX1,IKBKG,PARP1,PCNA,PMF1,POLA1,PRIM1,PSMB8,PSME3,PTPRF,SMARCA2	20
Immunological Disease	Waldenstrom's macroglobulinemia	0.00243		ARHGAP1,CASP7,CAV1,CBX2,COMT,CSF1R,E2F2,FEN1,FKBP1A,HMOX1,IKBKG,PARP1,PCNA,PMF1,POLA1,PRIM1,PSMB8,PSME3,PTPRF,SMARCA2	20
Hematological Disease	Waldenstrom's macroglobulinemia	0.00243		ARHGAP1,CASP7,CAV1,CBX2,COMT,CSF1R,E2F2,FEN1,FKBP1A,HMOX1,IKBKG,PARP1,PCNA,PMF1,POLA1,PRIM1,PSMB8,PSME3,PTPRF,SMARCA2	20
Cancer	Cancer	0.00246	-1.129	ABCA1,ABCC3,ACOT7,ACOX2,ADAM15,ADK,ADM,AGO2,AGR2,AK4,AKR1B10,AKR1C3,ALDH1A3,ALDH2,ALDH3A1,ALDOC,AMER1,ANGPTL4,ANXA10,ANXA8L2 (includes others),APH1A,APOLD1,ARAF,ARFGAP2,ARHGAP1,ARHGDIB,ARHGEF2,ARSJ,ARV1,ASAP1,ASNS,ASXL1,ATP1B1,ATP1B3,ATP6V0B,B3GALNT1,BAK1,BCCIP,BEX2,BRSK1,BSCL2,BSDC1,C10orf35,C17orf58,C17orf97,C6orf89,CABYR,CALB2,CALCOCO2,CAP2,CASP2,CASP4,CASP7,CAV1,CBX2,CCDC15,CCDC41,CCNA2,CCNB1…	470
Cellular Movement	cell movement of hepatoma cell lines	0.00248	-1.757	ASNS,CAV1,CTGF,DLC1,E2F5,HMOX1,LAMA3,LMCD1,NOTCH1	9
Cell Cycle	G2 phase of cervical cancer cell lines	0.00248		CCNA2,CCNB1,CDC25A,CDK4,GORASP2,MAP3K11	6
Cell Cycle	regulation of cyclin-dependent protein kinase	0.00248		BCCIP,CCNG1,CDC25A,CDK5R1,CDKN3,HERC5	6
Post-Translational Modification	regulation of cyclin-dependent protein kinase	0.00248		BCCIP,CCNG1,CDC25A,CDK5R1,CDKN3,HERC5	6
DNA Replication, Recombination, and Repair	DNA replication	0.00253	-1.774	CCNA2,CDC25A,CUL4B,DUT,FOXM1,GMNN,IL8,KIAA0101,MCM2,PCNA,POLA1,POLB,POLD4,PTMS,SIRT1,TMPO	16
Cell Death and Survival	cell death of kidney cell lines	0.00254	0.038	ALDH3B1,AMER1,APP,CASP2,CASP4,CASP7,CHMP5,CUL4B,F3,IKBKG,LDHA,MAP2K1,MOAP1,NOL3,NRGN,PEA15,PPARG,PPM1A,PYCARD,RAD21,SRXN1,TCF3,TICAM1,TRIB3,ZMYND11	25
Cell Cycle	mitosis of tumor cell lines	0.00256		CCNB1,CDC25A,FBXO5,FOXM1,GRN,KIF4A,MAP2K1,NEK6,PTTG1,RAD21,SPC25,TOP2A	12
Cell Cycle	entry into interphase of tumor cell lines	0.00261	-1.195	CCND1,CDC25A,FOXM1,GORASP2,HMOX1,IL1B,MSLN	7
Cancer	serous ovarian carcinoma process	0.00261		ANXA8L2 (includes others),CALB2,CALCOCO2,E2F3,EPCAM,FOXN2,HN1,IFITM2,MET,MSLN,RRAS,S100A2,SMC4,STAT1,TXNIP	15
Organismal Injury and Abnormalities	serous ovarian carcinoma process	0.00261		ANXA8L2 (includes others),CALB2,CALCOCO2,E2F3,EPCAM,FOXN2,HN1,IFITM2,MET,MSLN,RRAS,S100A2,SMC4,STAT1,TXNIP	15
Reproductive System Disease	serous ovarian carcinoma process	0.00261		ANXA8L2 (includes others),CALB2,CALCOCO2,E2F3,EPCAM,FOXN2,HN1,IFITM2,MET,MSLN,RRAS,S100A2,SMC4,STAT1,TXNIP	15
Endocrine System Disorders	serous ovarian carcinoma process	0.00261		ANXA8L2 (includes others),CALB2,CALCOCO2,E2F3,EPCAM,FOXN2,HN1,IFITM2,MET,MSLN,RRAS,S100A2,SMC4,STAT1,TXNIP	15
Cell Death and Survival	cell death of embryonic cell lines	0.00263	-0.186	ALDH3B1,AMER1,APP,CASP2,CASP4,CASP7,CHMP5,CUL4B,IKBKG,LDHA,MOAP1,NOL3,NRGN,PEA15,PPARG,PPM1A,PYCARD,RAD21,SRXN1,TCF3,TICAM1,TRIB3,ZMYND11	23
Embryonic Development	cell death of embryonic cell lines	0.00263	-0.186	ALDH3B1,AMER1,APP,CASP2,CASP4,CASP7,CHMP5,CUL4B,IKBKG,LDHA,MOAP1,NOL3,NRGN,PEA15,PPARG,PPM1A,PYCARD,RAD21,SRXN1,TCF3,TICAM1,TRIB3,ZMYND11	23
Hematological Disease	anemia	0.00276		ADK,CPOX,FANCG,GLRX5,HMOX1,IMPDH1,MMADHC,POLA1,PPP3CB,PRIM1,SBDS,SEC23B,SLC12A4,STOM,THBD,TXNRD1,TYMS	17
Cancer	pharyngeal tumor	0.00278		EPCAM,EZH2,GNA12,MKI67,PCNA,TUBB,TUBB2A,TUBB3,TYMS	9
Cell Cycle	arrest in interphase of breast cancer cell lines	0.00281		CCND1,CCNG1,CDC25A,GDF15,HAS2,IL1B,OSGIN1,TYMS	8
Cell Death and Survival	cell viability of stomach cancer cell lines	0.0029	0.44	CAV1,CUX1,MET,PARP1	4
Cell Cycle	M phase	0.00294	-2.619	CAP1,CCNB1,CDC23,CENPF,CETN2,FBXO5,GNAI2,KIF20A,KIF4A,LRRC6,MAP2K1,NCAPD2,NEK6,PTTG1,TOP2A,TTC19,VPS4A	17
Gene Expression	activation of DNA endogenous promoter	0.00296	-0.339	ATF4,CEBPD,CHD1,CRY1,CTDSP1,CUX1,DEK,DUSP22,EDN1,EPAS1,ERCC2,ETS1,F2RL1,FOSL1,FOXM1,FST,FSTL3,HDAC1,HSBP1,HTATIP2,IL11,IRF9,KLF13,LEF1,MAD2L2,MTDH,MXD4,NCOA3,NFIL3,NFYC,NPAS2,NR2F2,PARP1,PIR,PMF1,PPARG,PTTG1,RAD21,SIRT1,SMARCA2,SQSTM1,STAT1,TADA3,TCF3,TFAP2C,TMEM173,TRIP4,UBP1,VEGFA,YY1,ZMYND11	51
Cancer	metastatic melanoma cancer	0.00297		ARAF,CAV1,MAP2K1,MITF,NEK11,TGFB2	6
Organismal Injury and Abnormalities	neurocutaneous syndrome	0.00297		ADM,CCND1,FKBP1A,HMOX1,IGFBP1,TSC1	6
Dermatological Diseases and Conditions	neurocutaneous syndrome	0.00297		ADM,CCND1,FKBP1A,HMOX1,IGFBP1,TSC1	6
Developmental Disorder	neurocutaneous syndrome	0.00297		ADM,CCND1,FKBP1A,HMOX1,IGFBP1,TSC1	6
Neurological Disease	neurocutaneous syndrome	0.00297		ADM,CCND1,FKBP1A,HMOX1,IGFBP1,TSC1	6
Molecular Transport	secretion of hormone	0.00298	0.784	EDN1,FST,IL11,IL1B,NGF	5
Small Molecule Biochemistry	secretion of hormone	0.00298	0.784	EDN1,FST,IL11,IL1B,NGF	5
Endocrine System Development and Function	secretion of hormone	0.00298	0.784	EDN1,FST,IL11,IL1B,NGF	5
Organismal Injury and Abnormalities	endometriosis	0.00313		ALDH1A3,ATF4,ATP1B1,CCNA2,CSF1R,CTGF,DKK1,DUSP1,ENPP1,EZR,FST,FSTL3,HDAC1,HPSE,ID1,IGFBP1,IL11,IL8,ISG20,ITGA6,KIF20A,NFIL3,PKIA,PLK2,PPAP2B,PPARG,PTPRR,SERPINB1,SGK1,STC1,TGFB2,TK1,TOP2A,VEGFA,VEGFC	35
Reproductive System Disease	endometriosis	0.00313		ALDH1A3,ATF4,ATP1B1,CCNA2,CSF1R,CTGF,DKK1,DUSP1,ENPP1,EZR,FST,FSTL3,HDAC1,HPSE,ID1,IGFBP1,IL11,IL8,ISG20,ITGA6,KIF20A,NFIL3,PKIA,PLK2,PPAP2B,PPARG,PTPRR,SERPINB1,SGK1,STC1,TGFB2,TK1,TOP2A,VEGFA,VEGFC	35
Cellular Assembly and Organization	formation of cytoskeleton	0.00314	-0.961	CAV1,CCND1,CDK4,CDK6,DLC1,FOXM1,GDI1,GNAI2,IL1B,IL8,KISS1,LMCD1,RND3,SH3PXD2A,STMN1,TPM1,TSC1,VEGFA	18
Cancer	leiomyomatosis	0.00316		AP2S1,CSF1R,CTGF,CTSC,DUSP1,DYRK2,HSD17B10,IFIT1,MET,MLX,NDRG1,NR2F2,NR3C2,PCNA,PKIA,PLD3,PPARG,PPP3CB,PRKRIR,PTGR1,PTTG1,SDPR,SHC1,STX3,TFAP2C,TNC,TPBG	27
Cell Cycle	entry into interphase	0.00322	-1.234	CCND1,CDC25A,FBXO5,FOXM1,GORASP2,HMOX1,ID3,IL1B,MSLN,NCOA3	10
Protein Synthesis	metabolism of protein	0.0033	1.435	ADAM15,AGO2,APH1A,ATG4A,BAK1,CASP2,CASP4,CASP7,CAV1,CDC23,CPA3,CTSB,CTSC,D2HGDH,DTL,EDN1,EEF1A1,EIF2S3,EIF3H,ENC1,FOSL1,IGFBP1,IL1B,MAD2L2,NECAB3,PLAT,PRSS2,PRSS3,PSENEN,PSMC4,RGS19,RPL13A,SQSTM1,STUB1,SYNCRIP,THBS1,TSC1,UBE2H,VPS4A	39
Cellular Movement	cell movement of lung cancer cell lines	0.00348	-1.393	CAV1,CDK5,FOSL1,FOXM1,HNRNPA2B1,HTATIP2,ID1,MET,RAB11FIP1,STMN1,STMN3	11
Cancer	advanced non-small-cell lung cancer	0.00351		MET,TOP2A,TUBB,TUBB2A,TUBB3,TYMS,VEGFA	7
Respiratory Disease	advanced non-small-cell lung cancer	0.00351		MET,TOP2A,TUBB,TUBB2A,TUBB3,TYMS,VEGFA	7
Cardiovascular System Development and Function	formation of endothelial tube	0.00354	-1.953	ADAM15,COL4A1,IL8,SERPINE1,TGFBR2,VEGFA	6
Tissue Development	formation of endothelial tube	0.00354	-1.953	ADAM15,COL4A1,IL8,SERPINE1,TGFBR2,VEGFA	6
Neurological Disease	mild cognitive impairment	0.00354		APP,CCNB1,IL8,NGF,PCNA,SIRT1	6
Cell Signaling	small GTPase mediated signal transduction	0.00355		ARHGAP1,ARHGDIB,CFL1,DLC1,FOXM1,RGS19,RRAGC,RRAS,SIAH2,TAX1BP3	10
Cancer	Hereditary Nonpolyposis Colorectal Cancer	0.00356		EPCAM,MSH6,TGFBR2	3
Gastrointestinal Disease	Hereditary Nonpolyposis Colorectal Cancer	0.00356		EPCAM,MSH6,TGFBR2	3
Hereditary Disorder	Hereditary Nonpolyposis Colorectal Cancer	0.00356		EPCAM,MSH6,TGFBR2	3
Inflammatory Response	accumulation of myeloid cells	0.00356		CTSC,HMOX1,IL8	3
Tissue Development	accumulation of myeloid cells	0.00356		CTSC,HMOX1,IL8	3
Hematological System Development and Function	accumulation of myeloid cells	0.00356		CTSC,HMOX1,IL8	3
Immune Cell Trafficking	accumulation of myeloid cells	0.00356		CTSC,HMOX1,IL8	3
Cellular Movement	initiation of chemoattraction of cells	0.00356		IL8,VEGFA,VEGFC	3
Cell-To-Cell Signaling and Interaction	initiation of chemoattraction of cells	0.00356		IL8,VEGFA,VEGFC	3
Cellular Movement	migration of neuroglia	0.00356		APP,TGFB2,VEGFA	3
Nervous System Development and Function	migration of neuroglia	0.00356		APP,TGFB2,VEGFA	3
Cardiovascular System Development and Function	quantity of endothelial cells	0.00356		F2RL1,IL1B,MAP2K1	3
Tissue Morphology	quantity of endothelial cells	0.00356		F2RL1,IL1B,MAP2K1	3
Infectious Disease	reactivation of HIV-1	0.00356		CHD1,EZH2,SUPT16H	3
Cell-To-Cell Signaling and Interaction	response of fibroblasts	0.00356		ABCA1,STAT1,THBS1	3
Connective Tissue Development and Function	response of fibroblasts	0.00356		ABCA1,STAT1,THBS1	3
Infectious Disease	sexually transmitted disease	0.0038		ADK,FKBP1A,HCP5,IL8,IMPDH1,PPARG,PPP3CB,TOP2A,TUBB,TUBB2A,TUBB3	11
Cell Cycle	interphase of cervical cancer cell lines	0.00388		CCNA2,CCNB1,CDC25A,CDK4,FOXM1,GORASP2,KIAA0101,MAP3K11,POLA1	9
Cancer	hereditary gingival fibromatosis	0.0039		CCND1,CCNE2,E2F2,PCNA	4
Gastrointestinal Disease	hereditary gingival fibromatosis	0.0039		CCND1,CCNE2,E2F2,PCNA	4
Connective Tissue Disorders	hereditary gingival fibromatosis	0.0039		CCND1,CCNE2,E2F2,PCNA	4
Hereditary Disorder	hereditary gingival fibromatosis	0.0039		CCND1,CCNE2,E2F2,PCNA	4
Skeletal and Muscular Disorders	hereditary gingival fibromatosis	0.0039		CCND1,CCNE2,E2F2,PCNA	4
Cellular Assembly and Organization	organization of fibrils	0.0039		COL5A1,FKBP1A,MUC5AC,TGFB2	4
Cellular Function and Maintenance	organization of fibrils	0.0039		COL5A1,FKBP1A,MUC5AC,TGFB2	4
Small Molecule Biochemistry	synthesis of heme	0.0039		APP,HMOX1,IL1B,UROS	4
Cellular Movement	cell movement of endothelial cell lines	0.00392	-1.077	ADM,ANGPTL4,CSF1R,CTSB,IL8,MET,PPAP2B,THBS1,VEGFA,VEGFC	10
Cardiovascular System Development and Function	cell movement of endothelial cell lines	0.00392	-1.077	ADM,ANGPTL4,CSF1R,CTSB,IL8,MET,PPAP2B,THBS1,VEGFA,VEGFC	10
Cellular Development	proliferation of leukemia cell lines	0.00397	-0.78	AKR1C3,CCNB1,DUSP1,EZH2,FOXM1,HMOX1,IKBKG,IL11,IL1B,MAP2K1,NOTCH1,PTPRR,RAD21,STMN1,TCF3,TXNIP,VEGFA,VEGFC	18
Cellular Growth and Proliferation	proliferation of leukemia cell lines	0.00397	-0.78	AKR1C3,CCNB1,DUSP1,EZH2,FOXM1,HMOX1,IKBKG,IL11,IL1B,MAP2K1,NOTCH1,PTPRR,RAD21,STMN1,TCF3,TXNIP,VEGFA,VEGFC	18
Molecular Transport	concentration of lipid	0.004	-1.128	ABCA1,ACSL4,ADM,APP,BSCL2,CAV1,COMT,HMOX1,IL1B,IL8,INPP5E,LGALS8,NGF,PLTP,PPAP2B,PPARG,PTGES,SGPP1,SMPD1,XBP1	20
Small Molecule Biochemistry	concentration of lipid	0.004	-1.128	ABCA1,ACSL4,ADM,APP,BSCL2,CAV1,COMT,HMOX1,IL1B,IL8,INPP5E,LGALS8,NGF,PLTP,PPAP2B,PPARG,PTGES,SGPP1,SMPD1,XBP1	20
Lipid Metabolism	concentration of lipid	0.004	-1.128	ABCA1,ACSL4,ADM,APP,BSCL2,CAV1,COMT,HMOX1,IL1B,IL8,INPP5E,LGALS8,NGF,PLTP,PPAP2B,PPARG,PTGES,SGPP1,SMPD1,XBP1	20
Protein Synthesis	degradation of protein	0.004	0.718	ADAM15,APH1A,ATG4A,BAK1,CASP2,CASP4,CASP7,CAV1,CDC23,CPA3,CTSB,CTSC,DTL,IGFBP1,MAD2L2,PLAT,PRSS2,PRSS3,PSENEN,PSMC4,RGS19,SQSTM1,STUB1,TSC1,UBE2H,VPS4A	26
Protein Degradation	degradation of protein	0.004	0.718	ADAM15,APH1A,ATG4A,BAK1,CASP2,CASP4,CASP7,CAV1,CDC23,CPA3,CTSB,CTSC,DTL,IGFBP1,MAD2L2,PLAT,PRSS2,PRSS3,PSENEN,PSMC4,RGS19,SQSTM1,STUB1,TSC1,UBE2H,VPS4A	26
Organismal Injury and Abnormalities	Fibrosis	0.00401		ADK,AGO2,ASXL1,CSF1R,EZH2,FKBP1A,IFNGR2,IMPDH1,IRAK2,NR3C2,PLAC8,POLA1,POLB,SERPINB1,TGFB2,TPM1,VEGFA	17
Cancer	Burkitt's lymphoma	0.00403		CASP2,ID3,LAMA3,MKI67,NOTCH1,POLA1,POLB	7
Immunological Disease	Burkitt's lymphoma	0.00403		CASP2,ID3,LAMA3,MKI67,NOTCH1,POLA1,POLB	7
Hematological Disease	Burkitt's lymphoma	0.00403		CASP2,ID3,LAMA3,MKI67,NOTCH1,POLA1,POLB	7
Cellular Movement	invasion of breast cell lines	0.00418	-0.816	CDH4,EZH2,FOSL1,HAS2,KISS1,MAP2K1	6
Cellular Development	proliferation of muscle cells	0.00424	0.181	CCND1,CDK4,CDK6,EDN1,HMOX1,IL12A,IL1B,IL8,ITGA6,SERPINE1,SHC1,THBS1	12
Cellular Growth and Proliferation	proliferation of muscle cells	0.00424	0.181	CCND1,CDK4,CDK6,EDN1,HMOX1,IL12A,IL1B,IL8,ITGA6,SERPINE1,SHC1,THBS1	12
Skeletal and Muscular System Development and Function	proliferation of muscle cells	0.00424	0.181	CCND1,CDK4,CDK6,EDN1,HMOX1,IL12A,IL1B,IL8,ITGA6,SERPINE1,SHC1,THBS1	12
Cellular Function and Maintenance	cellular homeostasis	0.00427	-1.003	ABCC3,ADM,APP,ATF4,ATG9A,BAK1,CALCOCO2,CASP2,CAV1,CHMP5,COL4A1,DNM1L,EDN1,ENPP1,F2RL1,F3,GABARAPL1,HEBP1,IKBKG,IL1B,IL8,LAMA3,LDHA,LPAR1,MAP2K1,MLLT11,MOAP1,NDRG1,NOL3,NOTCH1,NUAK1,PAPOLA,PARP1,PPARG,PROCR,PYCARD,RGS19,SIRT1,SLC37A4,SLC8B1,SMPD1,SQSTM1,SRXN1,STC1,STUB1,TBC1D4,THBD,TPD52,VEGFA,XBP1	50
Cell Death and Survival	cell death of neuroblastoma cell lines	0.00452	-0.405	ADM,APP,BAK1,CASP4,CREB3L2,FKBP1A,GLRX,HDAC1,IL1B,MAP2K1,NGF,PARP1,SHC1,SQSTM1,VEGFA	15
Cellular Movement	cell movement of cancer cells	0.00459	-0.158	CAV1,CSF2RA,CTSB,EZR,GNA12,MET,TGFB2,VEGFA	8
Cancer	carcinoma in breast	0.00461		AGR2,BEX2,CASP2,CAV1,CBX2,CCNB1,CCND1,CDH4,CDK4,CDK6,CENPF,CHD1,CSF1R,CTDSPL,CTGF,DHX37,DLC1,DNAJB6,EIF3H,ETS1,EZH2,FAM107B,FKBP1A,FNBP1,FOSL1,FOXM1,FRG1B,FSTL3,HIST1H2BJ/HIST1H2BK,IFI27,IFIT1,IL1B,IL8,IRAK2,KLF4,LAMA3,LPAR1,MAPRE3,MET,MKI67,MUC5AC,NCOA3,NUP210,PACSIN2,PCNA,PDHB,PHLDA1,PLAT,PPARG,PROSC,RAB11FIP1,SERPINE1,SLC44A1,STAT1,STMN3,TGFBR2,TICAM1,TOP2A,TPD52,TPM1,TSEN15,TUBB2A,TUBB3,TYMS,…	65
Organismal Injury and Abnormalities	carcinoma in breast	0.00461		AGR2,BEX2,CASP2,CAV1,CBX2,CCNB1,CCND1,CDH4,CDK4,CDK6,CENPF,CHD1,CSF1R,CTDSPL,CTGF,DHX37,DLC1,DNAJB6,EIF3H,ETS1,EZH2,FAM107B,FKBP1A,FNBP1,FOSL1,FOXM1,FRG1B,FSTL3,HIST1H2BJ/HIST1H2BK,IFI27,IFIT1,IL1B,IL8,IRAK2,KLF4,LAMA3,LPAR1,MAPRE3,MET,MKI67,MUC5AC,NCOA3,NUP210,PACSIN2,PCNA,PDHB,PHLDA1,PLAT,PPARG,PROSC,RAB11FIP1,SERPINE1,SLC44A1,STAT1,STMN3,TGFBR2,TICAM1,TOP2A,TPD52,TPM1,TSEN15,TUBB2A,TUBB3,TYMS,…	65
Reproductive System Disease	carcinoma in breast	0.00461		AGR2,BEX2,CASP2,CAV1,CBX2,CCNB1,CCND1,CDH4,CDK4,CDK6,CENPF,CHD1,CSF1R,CTDSPL,CTGF,DHX37,DLC1,DNAJB6,EIF3H,ETS1,EZH2,FAM107B,FKBP1A,FNBP1,FOSL1,FOXM1,FRG1B,FSTL3,HIST1H2BJ/HIST1H2BK,IFI27,IFIT1,IL1B,IL8,IRAK2,KLF4,LAMA3,LPAR1,MAPRE3,MET,MKI67,MUC5AC,NCOA3,NUP210,PACSIN2,PCNA,PDHB,PHLDA1,PLAT,PPARG,PROSC,RAB11FIP1,SERPINE1,SLC44A1,STAT1,STMN3,TGFBR2,TICAM1,TOP2A,TPD52,TPM1,TSEN15,TUBB2A,TUBB3,TYMS,…	65
Cancer	gastroesophageal cancer	0.00467		ADAM15,AGO2,ALDH2,BAK1,CASP2,CAV1,CDK4,CHD1,DKK1,EZH2,EZR,FKBP1A,FOXM1,IL1B,MET,MKI67,MSH6,NUAK1,PARP1,PTTG1,RHBDF2,SLC25A24,TACSTD2,TGFBR2,TMEM97,TMX4,TOP2A,TUBB2A,TUBB3,TYMS,VEGFC	31
Gastrointestinal Disease	gastroesophageal cancer	0.00467		ADAM15,AGO2,ALDH2,BAK1,CASP2,CAV1,CDK4,CHD1,DKK1,EZH2,EZR,FKBP1A,FOXM1,IL1B,MET,MKI67,MSH6,NUAK1,PARP1,PTTG1,RHBDF2,SLC25A24,TACSTD2,TGFBR2,TMEM97,TMX4,TOP2A,TUBB2A,TUBB3,TYMS,VEGFC	31
Tissue Development	accumulation of cells	0.00478	0	CCND1,CTSC,FEN1,GMNN,HMOX1,IL8,MLLT11,PTTG1,TXNRD1	9
Cellular Movement	migration of tumor cells	0.00478	0.126	CAV1,CSF2RA,CTSB,EZR,F3,GNA12,MET,TGFB2,VEGFA	9
Cancer	benign nerve tumor	0.0049		ADM,FKBP1A,IGFBP1,NOTCH1,TOP2A,VEGFA	6
Neurological Disease	benign nerve tumor	0.0049		ADM,FKBP1A,IGFBP1,NOTCH1,TOP2A,VEGFA	6
Cellular Assembly and Organization	organization of actin cytoskeleton	0.00497		ARHGDIB,CFL1,DLC1,EZR,F2RL1,FLNB,LIG1,PACSIN2,PLEK2,RND3,SSH3,VEGFA	12
Cellular Function and Maintenance	organization of actin cytoskeleton	0.00497		ARHGDIB,CFL1,DLC1,EZR,F2RL1,FLNB,LIG1,PACSIN2,PLEK2,RND3,SSH3,VEGFA	12
Cancer	pancreatic cancer	0.00497		ARAF,CASP4,CCND1,CDK4,CDK5,CDK5R1,CSF1R,DKK1,FANCG,GDF15,ID1,IFT43,IL1B,KIAA0101,MET,MKI67,MSLN,PLAT,PTGES,TYMS,VEGFA	21
Endocrine System Disorders	pancreatic cancer	0.00497		ARAF,CASP4,CCND1,CDK4,CDK5,CDK5R1,CSF1R,DKK1,FANCG,GDF15,ID1,IFT43,IL1B,KIAA0101,MET,MKI67,MSLN,PLAT,PTGES,TYMS,VEGFA	21
Gastrointestinal Disease	pancreatic cancer	0.00497		ARAF,CASP4,CCND1,CDK4,CDK5,CDK5R1,CSF1R,DKK1,FANCG,GDF15,ID1,IFT43,IL1B,KIAA0101,MET,MKI67,MSLN,PLAT,PTGES,TYMS,VEGFA	21
Cancer	neuroendocrine carcinoma	0.00498		ARAF,CASP4,CCND1,CDK4,CDK5,CDK5R1,CSF1R,DKK1,FANCG,FKBP1A,GDF15,ID1,IFT43,IL1B,KIAA0101,MET,MKI67,MSLN,PLAT,PTGES,TYMS,VEGFA	22
Cellular Movement	cell movement of neuroglia	0.00511		APP,CAV1,TGFB2,VEGFA	4
Cell Cycle	delay in cell cycle progression of tumor cell lines	0.00511		CASP2,LIG1,PCNA,POLD4	4
Cellular Assembly and Organization	formation of actin filaments	0.00514	-1.035	CAV1,CCND1,CDK4,CDK6,DLC1,GNAI2,IL1B,IL8,KISS1,LMCD1,RND3,SH3PXD2A,TPM1,TSC1,VEGFA	15
Cellular Function and Maintenance	formation of actin filaments	0.00514	-1.035	CAV1,CCND1,CDK4,CDK6,DLC1,GNAI2,IL1B,IL8,KISS1,LMCD1,RND3,SH3PXD2A,TPM1,TSC1,VEGFA	15
Tissue Development	formation of actin filaments	0.00514	-1.035	CAV1,CCND1,CDK4,CDK6,DLC1,GNAI2,IL1B,IL8,KISS1,LMCD1,RND3,SH3PXD2A,TPM1,TSC1,VEGFA	15
Cancer	plasma cell dyscrasia	0.00517		ARHGAP1,CASP7,CAV1,CBX2,CCND1,COMT,CSF1R,DKK1,E2F2,FEN1,FKBP1A,GDF15,HMOX1,IKBKG,IL1B,IL8,PARP1,PCNA,PMF1,POLA1,POLR1C,PRIM1,PSMB8,PSME3,PTPRF,RBKS,SMARCA2,VEGFA,XBP1	29
Immunological Disease	plasma cell dyscrasia	0.00517		ARHGAP1,CASP7,CAV1,CBX2,CCND1,COMT,CSF1R,DKK1,E2F2,FEN1,FKBP1A,GDF15,HMOX1,IKBKG,IL1B,IL8,PARP1,PCNA,PMF1,POLA1,POLR1C,PRIM1,PSMB8,PSME3,PTPRF,RBKS,SMARCA2,VEGFA,XBP1	29
Hematological Disease	plasma cell dyscrasia	0.00517		ARHGAP1,CASP7,CAV1,CBX2,CCND1,COMT,CSF1R,DKK1,E2F2,FEN1,FKBP1A,GDF15,HMOX1,IKBKG,IL1B,IL8,PARP1,PCNA,PMF1,POLA1,POLR1C,PRIM1,PSMB8,PSME3,PTPRF,RBKS,SMARCA2,VEGFA,XBP1	29
Infectious Disease	replication of RNA virus	0.00531	-1.279	AGO2,APOBEC3F,ARAF,ATP6V0B,CASP2,CDK4,EEF1A1,EPAS1,F2RL1,FANCG,IFIT1,IFITM2,IFITM3,IL1B,IL8,IRF9,ISG15,ISG20,KIF11,MX1,NCOA3,NGF,NRBP1,NUP214,OASL,PLIN3,PSENEN,SGK1,SP110,STAT1,STK39,TAP1,TCF3,TGFB2,TMEM173,TUBB,TXNIP,UBE2L6	38
Cellular Development	differentiation of connective tissue cells	0.00542	-1.761	CDK6,DKK1,ENPP1,FSTL3,HAS2,IL11,IL8,NOTCH1,PPARG,SMARCA2,STC1,TGFB2,TRIB3,VEGFA	14
Molecular Transport	secretion of molecule	0.00546	0.474	ABCA1,ADM,APP,CASP4,DNM1L,DPH3,EDN1,FST,IL11,IL1B,IL8,NGF,TGFB2,THBS1,TPD52,UCN2	16
Carbohydrate Metabolism	accumulation of glycosides	0.00549		ABCC3,MAP2K1,MVP	3
Connective Tissue Development and Function	adipogenesis of lipid	0.00549		DKK1,PPARG,SMARCA2	3
Small Molecule Biochemistry	adipogenesis of lipid	0.00549		DKK1,PPARG,SMARCA2	3
Lipid Metabolism	adipogenesis of lipid	0.00549		DKK1,PPARG,SMARCA2	3
Cell Death and Survival	apoptosis of chondrocytes	0.00549		IL1B,PPARG,STC1	3
Cell Death and Survival	cell survival of carcinoma cell lines	0.00549		FBXO5,PARP1,TUBB3	3
Tissue Development	clustering of tumor cell lines	0.00549		CMIP,HNRNPA2B1,THBD	3
Cell Cycle	mitosis of kidney cell lines	0.00549		CDC25A,GRN,PTTG1	3
Renal and Urological System Development and Function	mitosis of kidney cell lines	0.00549		CDC25A,GRN,PTTG1	3
Cellular Development	neoplasia of carcinoma cell lines	0.00549		CAV1,MET,PTGES	3
Cellular Growth and Proliferation	neoplasia of carcinoma cell lines	0.00549		CAV1,MET,PTGES	3
Cancer	neoplasia of carcinoma cell lines	0.00549		CAV1,MET,PTGES	3
Cancer	tuberous sclerosis	0.00549		FKBP1A,HMOX1,TSC1	3
Organismal Injury and Abnormalities	tuberous sclerosis	0.00549		FKBP1A,HMOX1,TSC1	3
Dermatological Diseases and Conditions	tuberous sclerosis	0.00549		FKBP1A,HMOX1,TSC1	3
Developmental Disorder	tuberous sclerosis	0.00549		FKBP1A,HMOX1,TSC1	3
Hereditary Disorder	tuberous sclerosis	0.00549		FKBP1A,HMOX1,TSC1	3
Neurological Disease	tuberous sclerosis	0.00549		FKBP1A,HMOX1,TSC1	3
Cell Cycle	cell cycle progression of lung cancer cell lines	0.00551		AMER1,DUSP1,HMOX1,POLD4,SMARCA2	5
Cellular Movement	chemoattraction of cells	0.00551		DEK,IL1B,IL8,VEGFA,VEGFC	5
Cell-To-Cell Signaling and Interaction	chemoattraction of cells	0.00551		DEK,IL1B,IL8,VEGFA,VEGFC	5
Cellular Compromise	fragmentation of Golgi apparatus	0.00551		APP,CDK5,GORASP2,MAP2K1,STMN1	5
Cancer	oropharyngeal cancer	0.00551		MKI67,TUBB,TUBB2A,TUBB3,TYMS	5
Gastrointestinal Disease	oropharyngeal cancer	0.00551		MKI67,TUBB,TUBB2A,TUBB3,TYMS	5
Cancer	tumorigenesis of cells	0.00567	-1.929	CCND1,CTSB,ETS1,HAS2,MAP2K1,MET,PARP1,PPAP2B,PTGES,VEGFA	10
Cardiovascular Disease	Thrombosis	0.00567		COL4A1,CTGF,F3,PLAT,PROCR,SERPINE1,THBD,THBS1,VEGFA,VEGFC	10
Hematological Disease	Thrombosis	0.00567		COL4A1,CTGF,F3,PLAT,PROCR,SERPINE1,THBD,THBS1,VEGFA,VEGFC	10
Infectious Disease	Bacterial Infection	0.00567		APP,COL17A1,CTGF,EPAS1,GDF15,IFNGR2,IKBKG,IL8,LY96,PCOLCE2,POLA1,POLB,PPP3CB,PSENEN,SERPINE1,SP110,STAT1,TOP2A,TYMS	19
Cellular Movement	cell movement of bone cancer cell lines	0.0057	-1.698	CAV1,CTSB,DKK3,FOXM1,MET,STMN1	6
Cancer	refractory leukemia	0.0057		CSF1R,POLA1,POLB,TUBB,TUBB2A,TUBB3	6
Hematological Disease	refractory leukemia	0.0057		CSF1R,POLA1,POLB,TUBB,TUBB2A,TUBB3	6
Cancer	angiosarcoma	0.00597		CHD1,CSF1R,TOP2A,TUBB,TUBB2A,TUBB3,VEGFA	7
Cell Death and Survival	apoptosis of cervical cancer cell lines	0.00621	0.857	BAK1,CASP2,CASP4,CCNB1,CHMP5,CSF1R,CTSB,DNM1L,EZR,FLNB,FST,IL1B,MAP2K1,MTMR9,NEK6,NOL3,PARP1,PLSCR3,RAB32,RNF34,SGK1,STAT1,TICAM1	23
Cellular Movement	cell movement of breast cancer cell lines	0.00628	-0.951	ACSL4,ARHGDIB,CTGF,DNAJB6,ETS1,EZH2,FOSL1,ID1,IGFBP1,IL8,ITGA6,KISS1,LPAR1,MAP2K1,MET,NDRG1,OSGIN1,SEMA4D,SERPINE1,SHC1,TFAP2C,VEGFA	22
Cellular Development	proliferation of smooth muscle cells	0.0063	-0.094	CCND1,CDK4,CDK6,EDN1,HMOX1,IL12A,IL1B,IL8,SERPINE1,SHC1,THBS1	11
Cellular Growth and Proliferation	proliferation of smooth muscle cells	0.0063	-0.094	CCND1,CDK4,CDK6,EDN1,HMOX1,IL12A,IL1B,IL8,SERPINE1,SHC1,THBS1	11
Skeletal and Muscular System Development and Function	proliferation of smooth muscle cells	0.0063	-0.094	CCND1,CDK4,CDK6,EDN1,HMOX1,IL12A,IL1B,IL8,SERPINE1,SHC1,THBS1	11
Cell Death and Survival	apoptosis of embryonic cell lines	0.00638	-0.418	APP,CASP2,CASP4,CHMP5,CUL4B,NOL3,NRGN,PEA15,PPARG,PPM1A,PYCARD,RAD21,SRXN1,TCF3,TICAM1,TRIB3,ZMYND11	17
Embryonic Development	apoptosis of embryonic cell lines	0.00638	-0.418	APP,CASP2,CASP4,CHMP5,CUL4B,NOL3,NRGN,PEA15,PPARG,PPM1A,PYCARD,RAD21,SRXN1,TCF3,TICAM1,TRIB3,ZMYND11	17
Cell Cycle	entry into S phase	0.00643	-1.584	CCND1,CDC25A,FBXO5,FOXM1,HMOX1,ID3,IL1B,MSLN,NCOA3	9
Cellular Development	proliferation of rhabdomyosarcoma cell lines	0.00655	-0.497	CDH4,CTGF,FOXM1,VEGFA	4
Cellular Growth and Proliferation	proliferation of rhabdomyosarcoma cell lines	0.00655	-0.497	CDH4,CTGF,FOXM1,VEGFA	4
Cellular Movement	chemotaxis of endothelial cells	0.00661	-1.312	IL8,THBD,THBS1,VEGFA,VEGFC	5
Cardiovascular System Development and Function	chemotaxis of endothelial cells	0.00661	-1.312	IL8,THBD,THBS1,VEGFA,VEGFC	5
Cell Death and Survival	colony survival of tumor cell lines	0.00661		CCND1,FANCG,PARP1,RAD21,TUBB3	5
Cellular Function and Maintenance	colony survival of tumor cell lines	0.00661		CCND1,FANCG,PARP1,RAD21,TUBB3	5
Cancer	hypopharynx carcinoma	0.00661		EPCAM,TUBB,TUBB2A,TUBB3,TYMS	5
Gastrointestinal Disease	hypopharynx carcinoma	0.00661		EPCAM,TUBB,TUBB2A,TUBB3,TYMS	5
Cancer	skin squamous cell carcinoma	0.00661		CAV1,IFI27,LAMA3,NOTCH1,PYCARD	5
Dermatological Diseases and Conditions	skin squamous cell carcinoma	0.00661		CAV1,IFI27,LAMA3,NOTCH1,PYCARD	5
Hematological Disease	blood protein disorder	0.00675		ARHGAP1,CASP7,CAV1,CBX2,CCND1,COMT,CSF1R,DKK1,E2F2,FEN1,FKBP1A,GDF15,HMOX1,IKBKG,IL1B,IL8,PARP1,PCNA,PMF1,POLA1,POLR1C,PRIM1,PSMB8,PSME3,PTPRF,RBKS,SMARCA2,UNG,VEGFA,XBP1	30
Infectious Disease	Proteus mirabilis infection	0.007		TOP2A,TYMS	2
Cell-To-Cell Signaling and Interaction	adherence of tumor cell lines	0.007		EPCAM,SPTAN1	2
Tissue Development	adherence of tumor cell lines	0.007		EPCAM,SPTAN1	2
Cell Death and Survival	apoptosis of hippocampal neurons	0.007		APP,UNG	2
Cell Cycle	arrest in S phase of breast cancer cell lines	0.007		OSGIN1,TYMS	2
Cancer	carcinoma in rectum	0.007		CDK4,TYMS	2
Gastrointestinal Disease	carcinoma in rectum	0.007		CDK4,TYMS	2
Cancer	cell cycle progression of carcinoma cells	0.007		CCND1,FGFRL1	2
Cell Cycle	cell cycle progression of carcinoma cells	0.007		CCND1,FGFRL1	2
Cellular Growth and Proliferation	colony formation of fibrosarcoma cell lines	0.007		CAV1,HAS2	2
Cell Death and Survival	colony survival of carcinoma cell lines	0.007		PARP1,TUBB3	2
Cellular Function and Maintenance	colony survival of carcinoma cell lines	0.007		PARP1,TUBB3	2
Cell Cycle	entry into M phase of cervical cancer cell lines	0.007		MAP2K1,NCAPD2	2
Organismal Injury and Abnormalities	epidermolysis bullosa letalis	0.007		LAMA3,LAMC2	2
Dermatological Diseases and Conditions	epidermolysis bullosa letalis	0.007		LAMA3,LAMC2	2
Connective Tissue Disorders	epidermolysis bullosa letalis	0.007		LAMA3,LAMC2	2
Developmental Disorder	epidermolysis bullosa letalis	0.007		LAMA3,LAMC2	2
Hereditary Disorder	epidermolysis bullosa letalis	0.007		LAMA3,LAMC2	2
Cellular Growth and Proliferation	formation of myeloid cells	0.007		VEGFA,XBP1	2
Hematological System Development and Function	formation of myeloid cells	0.007		VEGFA,XBP1	2
Cellular Growth and Proliferation	formation of osteoclast precursor cells	0.007		SQSTM1,XBP1	2
Connective Tissue Disorders	hypertrophy of chondrocytes	0.007		NOG,STC1	2
Developmental Disorder	hypertrophy of chondrocytes	0.007		NOG,STC1	2
Infectious Disease	infection by hepatitis B virus	0.007		POLA1,POLB	2
Cellular Movement	initiation of migration of fibrosarcoma cell lines	0.007		FLNB,FLNC	2
Cancer	intracranial ependymoma	0.007		TOP2A,VEGFA	2
Neurological Disease	intracranial ependymoma	0.007		TOP2A,VEGFA	2
Cell-To-Cell Signaling and Interaction	long-term potentiation of hippocampus	0.007		APP,PLAT	2
Nervous System Development and Function	long-term potentiation of hippocampus	0.007		APP,PLAT	2
Small Molecule Biochemistry	metabolism of folic acid	0.007		GGH,SHMT1	2
Amino Acid Metabolism	metabolism of folic acid	0.007		GGH,SHMT1	2
Drug Metabolism	metabolism of folic acid	0.007		GGH,SHMT1	2
Vitamin and Mineral Metabolism	metabolism of folic acid	0.007		GGH,SHMT1	2
Cellular Assembly and Organization	organization of asters	0.007		EZR,KIF11	2
Cellular Function and Maintenance	organization of asters	0.007		EZR,KIF11	2
Cell-To-Cell Signaling and Interaction	phagocytosis of fibroblasts	0.007		ABCA1,THBS1	2
Cellular Function and Maintenance	phagocytosis of fibroblasts	0.007		ABCA1,THBS1	2
Inflammatory Response	phagocytosis of fibroblasts	0.007		ABCA1,THBS1	2
Connective Tissue Development and Function	phagocytosis of fibroblasts	0.007		ABCA1,THBS1	2
Cellular Development	proliferation of liver cancer cells	0.007		NOTCH1,PEG10	2
Cellular Growth and Proliferation	proliferation of liver cancer cells	0.007		NOTCH1,PEG10	2
Cancer	proliferation of liver cancer cells	0.007		NOTCH1,PEG10	2
Tumor Morphology	proliferation of liver cancer cells	0.007		NOTCH1,PEG10	2
Cellular Development	proliferation of mesothelial cells	0.007		IL1B,NOTCH1	2
Cellular Growth and Proliferation	proliferation of mesothelial cells	0.007		IL1B,NOTCH1	2
Cell Cycle	prophase	0.007		LRRC6,PTTG1	2
Infectious Disease	replication of SARS coronavirus	0.007		IFITM2,IFITM3	2
Infectious Disease	replication of papillomavirus	0.007		E2F2,POLA1	2
Dermatological Diseases and Conditions	rhinophyma	0.007		TGFB2,TGFBR2	2
Respiratory Disease	rhinophyma	0.007		TGFB2,TGFBR2	2
Nervous System Development and Function	spatial memory	0.007		APP,NGF	2
Behavior	spatial memory	0.007		APP,NGF	2
Molecular Transport	transport of choline	0.007		SLC44A1,SLC44A2	2
Small Molecule Biochemistry	transport of choline	0.007		SLC44A1,SLC44A2	2
Cellular Development	tumorigenesis of fibrosarcoma cell lines	0.007		HAS2,MAP2K1	2
Cellular Growth and Proliferation	tumorigenesis of fibrosarcoma cell lines	0.007		HAS2,MAP2K1	2
Cancer	tumorigenesis of fibrosarcoma cell lines	0.007		HAS2,MAP2K1	2
Cellular Function and Maintenance	uptake of phosphate	0.007		SLC37A4,STC1	2
Molecular Transport	uptake of phosphate	0.007		SLC37A4,STC1	2
Metabolic Disease	amyloidosis	0.00715		ABCA1,ALDH2,APP,CASP2,CASP4,CASP7,CCNB1,CCND1,CD68,CDK4,CDK5,CDK5R1,CNKSR3,CTGF,CTSB,DNM1L,DYSF,F3,FEM1A,GLRX,HMOX1,HNRNPA2B1,HNRNPDL,HTRA1,IL1B,IL8,LARP4,NGF,NOTCH1,NRGN,PCNA,PLAT,PLTP,POLB,PPARG,SCP2,SIRT1,SMPD1,STUB1,TACSTD2,TCF3,TGFBR2,TUBB,UNG	44
Cancer	sarcoma	0.00731		ADM,ANGPTL4,CDK4,CDK6,CHD1,CSF1R,ERCC2,FOXM1,IFITM2,LGALS3BP,MET,PPARG,TOP2A,TUBB,TUBB2A,TUBB3,TYMS,VEGFA,VEGFC	19
Cell Cycle	entry into S phase of tumor cell lines	0.0076	-1.664	CCND1,CDC25A,FOXM1,HMOX1,IL1B,MSLN	6
Immunological Disease	delayed hypersensitive reaction	0.0076		ATP1B1,CASP4,LGALS3BP,MX1,S100A2,THBD	6
Cancer	esophageal carcinoma	0.00774		AGO2,CASP2,CAV1,EZR,MET,NUAK1,PARP1,PTTG1,TACSTD2	9
Gastrointestinal Disease	esophageal carcinoma	0.00774		AGO2,CASP2,CAV1,EZR,MET,NUAK1,PARP1,PTTG1,TACSTD2	9
Cancer	hyperplasia	0.00774		CEBPD,EPCAM,EZH2,HMOX1,IL8,MALL,MX1,NGF,NR3C2,PRSS3,SERPINE1,TOP2A	12
Cardiovascular System Development and Function	adhesion of endothelial cell lines	0.00786	0.853	CAV1,LGALS8,THBS1,VEGFA,VEGFC	5
Cell-To-Cell Signaling and Interaction	adhesion of endothelial cell lines	0.00786	0.853	CAV1,LGALS8,THBS1,VEGFA,VEGFC	5
Tissue Development	adhesion of endothelial cell lines	0.00786	0.853	CAV1,LGALS8,THBS1,VEGFA,VEGFC	5
Cell Cycle	arrest in cell cycle progression of breast cancer cell lines	0.00786		CAV1,CCND1,FOXM1,TNC,XBP1	5
Cell Cycle	interphase of epithelial cell lines	0.00786		CCNB1,E2F3,MET,PPM1A,TXNIP	5
Cancer	pharyngeal cancer	0.00789		EPCAM,EZH2,GNA12,MKI67,TUBB,TUBB2A,TUBB3,TYMS	8
Gastrointestinal Disease	pharyngeal cancer	0.00789		EPCAM,EZH2,GNA12,MKI67,TUBB,TUBB2A,TUBB3,TYMS	8
Cell Death and Survival	apoptosis of cerebral cortex cells	0.00794		APP,PLAT,UNG	3
Cell Death and Survival	cell survival of lung cancer cell lines	0.00794		FBXO5,PARP1,TUBB3	3
Cell Death and Survival	cell viability of skin cell lines	0.00794		THBS1,VEGFA,VEGFC	3
Hair and Skin Development and Function	cell viability of skin cell lines	0.00794		THBS1,VEGFA,VEGFC	3
DNA Replication, Recombination, and Repair	cleavage of DNA fragment	0.00794		FEN1,PCNA,TOP2A	3
Cellular Growth and Proliferation	colony formation of epithelial cell lines	0.00794		ALDH3A1,CCND1,EPCAM	3
Hair and Skin Development and Function	colony formation of epithelial cell lines	0.00794		ALDH3A1,CCND1,EPCAM	3
Nervous System Development and Function	morphology of nervous system	0.00794		APP,IL1B,RTN4	3
Respiratory Disease	pulmonary alveolar proteinosis	0.00794		ABCA1,CSF2RA,PPARG	3
Metabolic Disease	pulmonary alveolar proteinosis	0.00794		ABCA1,CSF2RA,PPARG	3
Cancer	refractory childhood acute lymphoblastic leukemia	0.00794		POLA1,POLB,TOP2A	3
Immunological Disease	refractory childhood acute lymphoblastic leukemia	0.00794		POLA1,POLB,TOP2A	3
Hematological Disease	refractory childhood acute lymphoblastic leukemia	0.00794		POLA1,POLB,TOP2A	3
Cell Morphology	vacuolation of cytoplasm	0.00794		BAK1,HMOX1,VPS4A	3
Cellular Compromise	vacuolation of cytoplasm	0.00794		BAK1,HMOX1,VPS4A	3
Neurological Disease	Dementia	0.00797		ABCA1,ALDH2,APP,CASP2,CASP4,CASP7,CCNB1,CD68,CDK4,CDK5,CDK5R1,CNKSR3,CSF1R,CTGF,CTSB,DNM1L,DYSF,F3,FEM1A,GLRX,GRN,HMOX1,HNRNPA2B1,HNRNPDL,HTRA1,IL1B,IL8,LARP4,NGF,NOTCH1,NRGN,PCNA,PLAT,PLTP,POLB,PPARG,SCP2,SIRT1,SMPD1,STUB1,TGFBR2,TUBB,UNG	43
Psychological Disorders	Dementia	0.00797		ABCA1,ALDH2,APP,CASP2,CASP4,CASP7,CCNB1,CD68,CDK4,CDK5,CDK5R1,CNKSR3,CSF1R,CTGF,CTSB,DNM1L,DYSF,F3,FEM1A,GLRX,GRN,HMOX1,HNRNPA2B1,HNRNPDL,HTRA1,IL1B,IL8,LARP4,NGF,NOTCH1,NRGN,PCNA,PLAT,PLTP,POLB,PPARG,SCP2,SIRT1,SMPD1,STUB1,TGFBR2,TUBB,UNG	43
Neurological Disease	epileptic seizure	0.00818		ADM,ANGPTL4,ANKRD37,CEBPD,DUSP1,DUSP6,ENC1,HMOX1,IL1B,LMCD1,MCM6,NFIL3,PDP1,PLK2,SRGN,TIPARP	16
Cellular Development	lifespan of cells	0.00824	-1.959	CCND1,CDK4,CDK6,SEMA4D	4
Cell Cycle	arrest in interphase of epithelial cell lines	0.00824		CCNB1,MET,PPM1A,TXNIP	4
DNA Replication, Recombination, and Repair	condensation of chromosomes	0.00824		KIF4A,NCAPD2,SMC4,TOP2A	4
Cell Death and Survival	cell death of endothelial cells	0.00831	0.087	ADM,ALDH2,APP,CAV1,F2RL1,IL1B,IL8,PLAT,PROCR,SERPINE1,THBS1,VEGFA	12
Cancer	bladder cancer	0.00847		CASP2,CDK4,COMT,EZH2,FOSL1,GJB2,PLAT,THBS1,TOP2A,TSC1,TUBB2A,TUBB3,TYMS	13
Organismal Injury and Abnormalities	bladder cancer	0.00847		CASP2,CDK4,COMT,EZH2,FOSL1,GJB2,PLAT,THBS1,TOP2A,TSC1,TUBB2A,TUBB3,TYMS	13
Renal and Urological Disease	bladder cancer	0.00847		CASP2,CDK4,COMT,EZH2,FOSL1,GJB2,PLAT,THBS1,TOP2A,TSC1,TUBB2A,TUBB3,TYMS	13
Cell Death and Survival	cell viability of embryonic cell lines	0.00854	2.611	ABCC3,APP,CAV1,CEBPD,IRF9,PPM1A,PTGR1	7
Embryonic Development	cell viability of embryonic cell lines	0.00854	2.611	ABCC3,APP,CAV1,CEBPD,IRF9,PPM1A,PTGR1	7
Organismal Injury and Abnormalities	genodermatosis	0.00873		COL17A1,GJB2,IFT43,IKBKG,ITGA6,LAMA3,LAMC2,WDR19	8
Dermatological Diseases and Conditions	genodermatosis	0.00873		COL17A1,GJB2,IFT43,IKBKG,ITGA6,LAMA3,LAMC2,WDR19	8
Developmental Disorder	genodermatosis	0.00873		COL17A1,GJB2,IFT43,IKBKG,ITGA6,LAMA3,LAMC2,WDR19	8
Post-Translational Modification	hydrolysis of protein fragment	0.0089		APH1A,ATG4A,BAK1,CASP7,CPA3,CTSB,CTSC,PLAT,PRSS2,PRSS3,PSENEN,PSMC4	12
Protein Synthesis	hydrolysis of protein fragment	0.0089		APH1A,ATG4A,BAK1,CASP7,CPA3,CTSB,CTSC,PLAT,PRSS2,PRSS3,PSENEN,PSMC4	12
Protein Degradation	hydrolysis of protein fragment	0.0089		APH1A,ATG4A,BAK1,CASP7,CPA3,CTSB,CTSC,PLAT,PRSS2,PRSS3,PSENEN,PSMC4	12
Cell Death and Survival	cell death of brain cancer cell lines	0.00903	2.26	APP,DKK1,EPAS1,FBXO5,HPSE,MET,MITF,NGF,NOTCH1,PARP1,PMEPA1,PPARG,VEGFA	13
Post-Translational Modification	hydrolysis of protein	0.00903		APH1A,ATG4A,BAK1,CASP7,CPA3,CTSB,CTSC,IGFBP1,PLAT,PRSS2,PRSS3,PSENEN,PSMC4	13
Protein Synthesis	hydrolysis of protein	0.00903		APH1A,ATG4A,BAK1,CASP7,CPA3,CTSB,CTSC,IGFBP1,PLAT,PRSS2,PRSS3,PSENEN,PSMC4	13
Protein Degradation	hydrolysis of protein	0.00903		APH1A,ATG4A,BAK1,CASP7,CPA3,CTSB,CTSC,IGFBP1,PLAT,PRSS2,PRSS3,PSENEN,PSMC4	13
Gastrointestinal Disease	viral hepatitis	0.00926		ADK,FKBP1A,IL10RB,IL8,IMPDH1,POLA1,POLB,PPARG,PPP3CB	9
Inflammatory Disease	viral hepatitis	0.00926		ADK,FKBP1A,IL10RB,IL8,IMPDH1,POLA1,POLB,PPARG,PPP3CB	9
Inflammatory Response	viral hepatitis	0.00926		ADK,FKBP1A,IL10RB,IL8,IMPDH1,POLA1,POLB,PPARG,PPP3CB	9
Infectious Disease	viral hepatitis	0.00926		ADK,FKBP1A,IL10RB,IL8,IMPDH1,POLA1,POLB,PPARG,PPP3CB	9
Hepatic System Disease	viral hepatitis	0.00926		ADK,FKBP1A,IL10RB,IL8,IMPDH1,POLA1,POLB,PPARG,PPP3CB	9
Organ Development	viral hepatitis	0.00926		ADK,FKBP1A,IL10RB,IL8,IMPDH1,POLA1,POLB,PPARG,PPP3CB	9
Hepatic System Development and Function	viral hepatitis	0.00926		ADK,FKBP1A,IL10RB,IL8,IMPDH1,POLA1,POLB,PPARG,PPP3CB	9
Digestive System Development and Function	viral hepatitis	0.00926		ADK,FKBP1A,IL10RB,IL8,IMPDH1,POLA1,POLB,PPARG,PPP3CB	9
Cellular Movement	invasion of breast cancer cell lines	0.00933	-1.028	ACSL4,ASAP1,CAV1,CCNA2,CDH4,CTSB,DNAJB6,EZH2,EZR,FOSL1,HAS2,HPSE,ID1,MET,PTTG1,STMN1,TGFB2,TGFBR2	18
Infectious Disease	replication of Flaviviridae	0.00955	0	AGO2,IFIT1,IFITM3,ISG15,TMEM173,TXNIP,UBE2L6	7
Cell Death and Survival	cell viability of epithelial cell lines	0.00962	1.852	ABCC3,APP,CALB2,CAV1,CEBPD,IRF9,PPM1A,PTGR1	8
Hair and Skin Development and Function	cell viability of epithelial cell lines	0.00962	1.852	ABCC3,APP,CALB2,CAV1,CEBPD,IRF9,PPM1A,PTGR1	8
Cellular Development	proliferation of lymphoblastoid cell lines	0.00962		ARL2BP,CASP2,CMIP,LDHA,LIG1,MAP1B,PCNA,SP110	8
Cellular Growth and Proliferation	proliferation of lymphoblastoid cell lines	0.00962		ARL2BP,CASP2,CMIP,LDHA,LIG1,MAP1B,PCNA,SP110	8
Cancer	endocrine gland tumor	0.01		ABCC3,ARAF,CASP4,CCND1,CDK4,CDK5,CDK5R1,CSF1R,DKK1,EPAS1,ETS1,FANCG,FKBP1A,GDF15,GNAI2,HPSE,ID1,IFT43,IL1B,KIAA0101,MET,MKI67,MSLN,PLAT,PPARG,PTGES,TGFBR2,THBS1,TOP2A,TUBB,TUBB2A,TUBB3,TYMS,VEGFA	34

## Sheet: Top 10
Category	Diseases or Functions Annotation	p-Value	# Molecules
miR-34b
Cellular Growth and Proliferation	proliferation of cells	1.49e-08	165
Cellular Movement	cell movement	4.06e-07	87
Cellular Movement	migration of cells	9.44e-07	78
Cell Death and Survival	cell death of prostate cancer cell lines	3.33e-06	23
Cellular Growth and Proliferation	proliferation of tumor cell lines	4.18e-06	95
Cellular Development	proliferation of tumor cell lines	4.18e-06	95
Cell Death and Survival	cell death of tumor cell lines	4.27e-06	98
Cellular Movement	invasion of tumor cell lines	5.83e-06	45
Cellular Movement	invasion of cells	7.32e-06	49
Cell Death and Survival	apoptosis of prostate cancer cell lines	1.39e-05	20
miR-34c
Cell Death and Survival	cell death	3.08e-17	212
Cell Death and Survival	necrosis	3.37e-16	182
Cell Death and Survival	apoptosis	8.39e-14	167
Cell Death and Survival	cell death of tumor cell lines	9.4e-14	148
Cellular Development	proliferation of tumor cell lines	7.87e-13	141
Cellular Growth and Proliferation	proliferation of tumor cell lines	7.87e-13	141
Cell Death and Survival	apoptosis of tumor cell lines	3.18e-12	118
Cancer	metastasis	3.28e-11	52
Cancer	pelvic cancer	1.58e-10	130
Cellular Growth and Proliferation	proliferation of cells	1.71e-10	212
